# Supplementary material for: Genome-Wide Association Study Identifies Candidate Genes Related to Seed Oil Composition and Protein Content in Gossypium hirsutum L
Source: Front Plant Sci. 2018 Oct 22;9:1359. doi: 10.3389/fpls.2018.01359 (PMC6204537; doi:10.3389/fpls.2018.01359)
Supplement: Supplementary file 1 [file Table_1.XLSX]

## Sheet: Table S1
TABLE S1 | Information for 196 upland cotton accessions.
Number name	Germplasm name	Origin	Region	Q value	Q value	Structure Subgroup	Phylogeny tree subgroup	BLUPed_MA(%)	BLUPed_PA(%)	BLUPed_SA(%)	BLUPed_OA(%)	BLUPed_LA(%)	BLUPed_TA(mg/g)	BLUPed_PR(%)
H1	Han 682	Hebei	YRR	0.2146	0.7854	Sub 2	Physub 2	0.774242	23.6449	2.60155	14.0625	59.0542	213.917	47.8789
H2	Jifeng 106	Hebei	YRR	0.017	0.983	Sub 2	Physub 2	0.622198	23.724	2.1407	15.2064	58.6873	217.724	45.4448
H3	Jimian 958	Hebei	YRR	0.236	0.764	Sub 2	Physub 2	0.74964	23.1717	2.86146	14.098	59.1821	216.424	45.1139
H4	Luchuang 117	Shandong	YRR	0.1618	0.8382	Sub 2	Physub 2	0.749458	23.2088	2.61921	15.1022	58.3282	207.819	46.6465
H5	K836	Shandong	YRR	0.2544	0.7456	Sub 2	Physub 2	0.743687	24.3776	2.46295	14.8053	57.8157	221.164	44.7607
H6	Lumianyan 32	Shandong	YRR	0.2046	0.7954	Sub 2	Physub 2	0.672069	22.3577	2.4814	15.8908	58.5938	211.222	45.1013
H7	K638	Shandong	YRR	0.3042	0.6958	Sub 2	Physub 2	0.813361	21.9423	3.08461	15.5712	58.1922	228.087	45.0583
H8	FR206	Shandong	YRR	0.235	0.765	Sub 2	Physub 2	0.695577	22.7531	2.46672	14.7863	59.4293	225.13	47.1544
H9	Lu6269	Shandong	YRR	0.2472	0.7528	Sub 2	Physub 2	0.662229	21.4023	2.29345	16.2287	59.341	204.424	45.7542
H10	Lumianyan 28	Shandong	YRR	0.2334	0.7666	Sub 2	Physub 2	0.704264	23.0457	2.60869	15.0602	58.6572	218.914	42.5791
H11	Yinxingmian 4	Shandong	YRR	0.003	0.997	Sub 2	Physub 2	0.749215	23.8038	2.54141	15.0632	57.9323	205.636	44.55
H12	Chuanglu 1	Shandong	YRR	0.004	0.996	Sub 2	Physub 2	0.751948	24.3486	2.54258	14.2937	58.2932	201.897	45.7613
H13	Lumianyan 37	Shandong	YRR	0.212	0.788	Sub 2	Physub 2	0.677354	22.7922	2.6209	15.1836	58.8046	212.034	46.2637
H14	Shannong 36	Shandong	YRR	0.0564	0.9436	Sub 2	Physub 2	0.712707	23.5717	2.44126	15.1298	58.2909	227.271	45.1228
H15	Delinong 5	Shandong	YRR	0.3492	0.6508	Sub 2	Physub 2	0.663869	23.2564	2.75391	16.1294	57.1952	214.265	43.828
H16	Lumianyan 36	Shandong	YRR	0.5338	0.4662	Sub 1	Physub 1	0.703778	23.1268	2.56829	15.9011	57.6933	223.248	41.9915
H17	4133Bt	Henan	YRR	0.4634	0.5366	Sub 2	Physub 2	0.701652	22.8246	2.47698	14.435	59.7288	207.304	44.7784
H18	Jimian 169	Hebei	YRR	0.4968	0.5032	Sub 2	Physub 2	0.721576	22.8374	2.60843	14.6455	59.2635	224.231	45.3209
H19	Xinqiu 1	Shandong	YRR	0.2772	0.7228	Sub 2	Physub 2	0.712161	23.3919	2.58843	15.1605	58.2359	222.409	45.7137
H20	Zhongmiansuo 58	Henan	YRR	0.4266	0.5734	Sub 2	Physub 2	0.691143	22.595	2.41671	17.9276	56.1281	222.128	38.8093
H21	Zhongmiansuo 64	Henan	YRR	0.208	0.792	Sub 2	Physub 2	0.69412	22.4226	2.72	16.1275	57.9121	216.849	46.5786
H22	Jimian 44	Shanxi	YRR	0.668	0.332	Sub 1	Physub 1	0.720847	22.7129	2.64493	15.3411	58.5533	240.409	44.7055
H23	Xinmian33B	USA	NA	0.1104	0.8896	Sub 2	Physub 2	0.784447	27.7715	2.30851	13.7762	55.9856	233.431	46.3864
H24	Zhongmiansuo 69	Henan	YRR	0.7596	0.2404	Sub 1	Physub 1	0.675835	21.6991	2.23331	14.4786	61.0725	222.944	46.0479
H25	Baimian 1	Henan	YRR	0.3458	0.6542	Sub 2	Physub 2	0.676625	21.8094	2.70039	16.5111	58.1082	212.417	46.6465
H26	Lumianyan 21	Shandong	YRR	0.55	0.45	Sub 1	Physub 1	0.793801	22.4019	2.48373	14.9158	59.3172	222.877	43.5923
H27	Lumianyan 22	Shandong	YRR	0.1776	0.8224	Sub 2	Physub 2	0.698129	22.7111	2.42412	14.8182	59.4785	217.147	45.838
H28	Zhongmiansuo 41	Henan	YRR	0.7714	0.2286	Sub 1	Physub 1	0.752677	22.524	2.58778	15.3796	58.6666	214.358	45.2311
H29	Zhongmiansuo79	Henan	YRR	0.8792	0.1208	Sub 1	Physub 1	0.683246	22.3213	2.68286	14.8694	59.4886	220.492	46.6414
H30	Zhong 5	Henan	YRR	0.5902	0.4098	Sub 1	Physub 1	0.706633	23.1942	2.16031	15.5397	58.5416	217.728	44.7835
H31	Mianzhong 8891	Jiangxi	YtRR	0.7228	0.2772	Sub 1	Physub 2	0.721394	23.2872	2.50582	16.9741	56.3777	231.842	39.4449
H32	Ekangmian 9	Hubei	YRR	0.8602	0.1398	Sub 1	Physub 1	0.719632	23.4353	2.35359	15.1574	58.4746	210.447	46.7185
H33	Xinluzao 42	Xinjiang	NIR	0.8422	0.1578	Sub 1	Physub 1	0.770354	23.2924	2.74326	15.1612	57.9748	210.645	47.0258
H34	Xinluzao 47	Xinjiang	NIR	0.7946	0.2054	Sub 1	Physub 1	0.681954	22.1004	2.44461	15.9061	58.81	214.923	46.5664
H35	Xinluzao 12	Xinjiang	NIR	0.7798	0.2202	Sub 1	Physub 1	0.703413	22.4188	2.6157	16.9682	57.0798	218.009	44.3932
H36	Xinluzao 24	Xinjiang	NIR	0.7906	0.2094	Sub 1	Physub 1	0.707301	22.6024	2.68571	16.1218	57.7636	206.479	48.2081
H37	Xinluzao 36	Xinjiang	NIR	0.736	0.264	Sub 1	Physub 1	0.689746	22.0618	2.65467	15.924	58.5596	219.31	46.0606
H38	Xinluzao 13	Xinjiang	NIR	0.3906	0.6094	Sub 2	Physub 2	0.712221	22.3907	2.55232	15.5448	58.7556	220.465	45.1742
H39	Xinluzao 9	Xinjiang	NIR	0.8458	0.1542	Sub 1	Physub 1	0.703535	22.5075	2.70117	16.7017	57.1909	212.872	46.01
H40	Xinluzao 8	Xinjiang	NIR	0.7548	0.2452	Sub 1	Physub 2	0.683003	22.5114	2.56803	16.9407	57.1415	226.362	41.4297
H41	Sumian 12	Jiangsu	YtRR	0.9228	0.0772	Sub 1	Physub 1	0.649108	21.5203	2.42191	16.4763	58.8314	226.264	43.5734
H42	Zhong 507145	Henan	YRR	0.6548	0.3452	Sub 1	Physub 1	0.707848	22.6455	2.80067	15.638	58.1212	227.956	44.3847
H43	838	Henan	YRR	0.5442	0.4558	Sub 1	Physub 1	0.691629	22.3274	2.451	15.2767	59.2948	219.812	44.6756
H44	Shan 9353	Shaanxi	NSEMR	0.8342	0.1658	Sub 1	Physub 1	0.693694	22.7931	2.45815	14.9232	59.256	215.673	46.3046
H45	Jinongda 94-7	Hebei	YRR	0.9914	0.0086	Sub 1	Physub 1	0.708334	22.7871	2.5305	15.4145	58.5808	219.027	42.7532
H46	Luwu 401	Shandong	YRR	0.8048	0.1952	Sub 1	Physub 1	0.67128	22.0112	2.81443	16.107	58.2499	219.867	45.1645
H47	Luwu 12	Shandong	YRR	0.9874	0.0126	Sub 1	Physub 1	0.703292	22.6677	2.47036	15.3495	58.8503	215.151	44.3911
H48	611bo	the Soviet Union	SU	0.9706	0.0294	Sub 1	Physub 1	0.720847	23.9745	2.41022	16.114	56.8415	218.037	40.8468
H49	Dezimian 45-920	USA	NA	0.8882	0.1118	Sub 1	Physub 1	0.729291	20.7107	2.76144	15.8907	59.5781	210.842	43.6075
H50	Jimian 1	Hebei	YRR	0.8108	0.1892	Sub 1	Physub 2	0.756929	22.5871	2.77287	16.1144	57.5436	219.404	43.785
H51	Fushe 1	Hubei	YRR	0.7366	0.2634	Sub 1	Physub 1	0.758023	23.4831	2.4475	15.722	57.5783	218.311	44.0981
H52	Hengshui 70-303	Hebei	YRR	0.7124	0.2876	Sub 1	Physub 1	0.749701	22.8947	2.31137	15.2019	58.8855	232.308	41.538
H53	Dengxianchangrong	Henan	YRR	0.8576	0.1424	Sub 1	Physub 1	0.704871	21.8614	2.39645	15.1172	59.9278	238.203	39.9819
H54	Yumian 21	Henan	YRR	0.7402	0.2598	Sub 1	Physub 1	0.729837	22.4336	2.81495	15.9575	57.8781	209.449	46.2958
H55	Yumian 9	Henan	YRR	0.64	0.36	Sub 1	Physub 2	0.67784	21.7066	2.50802	16.2694	58.7095	214.177	47.1093
H56	Yumian 5	Henan	YRR	0.8316	0.1684	Sub 1	Physub 1	0.693998	22.4092	2.44568	15.8569	58.5719	218.007	45.6787
H57	Local cotton-2	Henan	YRR	0.785	0.215	Sub 1	Physub 1	0.668971	21.5279	2.69507	16.4455	58.4632	222.421	42.0569
H58	10008	Henan	YRR	0.9516	0.0484	Sub 1	Physub 1	0.681788	21.7414	2.39515	15.8898	59.2344	210.836	45.4848
H59	Gmex	Hainan	SCR	0.7048	0.2952	Sub 1	Physub 1	0.715988	23.1738	1.88247	15.2025	59.2606	227.969	39.4377
H60	Local cotton-1	Henan	YRR	0.9798	0.0202	Sub 1	Physub 1	0.713072	21.5182	2.02639	15.2201	60.5645	229.318	40.8957
H61	CF43/2	Turkey	AS	0.8968	0.1032	Sub 1	Physub 1	0.713679	23.2726	2.29474	15.3449	58.501	232.138	39.4795
H62	644 Camboida	Cambodia	AS	0.9698	0.0302	Sub 1	Physub 1	0.693998	22.3995	2.31877	15.79	58.8142	229.685	41.1401
H63	Zanbiya 5	Zambia	AF	0.99	0.01	Sub 1	Physub 1	0.707666	21.8531	2.50517	15.5942	59.2572	224.789	44.652
H64	Yunan 24	Vietnam	AS	0.8792	0.1208	Sub 1	Physub 1	0.686101	20.2641	3.48934	18.6193	56.1289	217.663	47.4077
H65	Zhong 129	Henan	YRR	0.6008	0.3992	Sub 1	Physub 1	0.689746	21.5081	2.48373	15.1547	60.1362	221.821	45.5556
H66	Ji 589	Hebei	YRR	0.8684	0.1316	Sub 1	Physub 1	0.672191	21.2518	2.3128	15.3228	60.4411	236.613	43.8035
H67	Jifeng 908	Hebei	YRR	0.9734	0.0266	Sub 1	Physub 1	0.706208	21.5881	2.61544	16.2464	58.6316	217.601	45.6265
H68	Liao 08	Liaoning	NSEMR	0.5264	0.4736	Sub 1	Physub 2	0.683125	22.0433	2.43931	14.8345	60.0846	219.194	45.4317
H69	Shandongdaling	Shandong	YRR	0.7826	0.2174	Sub 1	Physub 1	0.657612	20.6584	2.41658	15.355	60.8502	224.616	45.2699
H70	Shanda 8	Shandong	YRR	0.768	0.232	Sub 1	Physub 1	0.710095	23.1764	2.04107	14.9439	59.3653	234.704	41.0621
H71	Shanda 7	Shandong	YRR	0.79	0.21	Sub 1	Physub 1	0.701105	22.7891	2.24604	14.859	59.5772	221.836	44.7763
H72	Jinke 2	Henan	YRR	0.3108	0.6892	Sub 2	Physub 2	0.689928	21.6614	2.55985	16.1346	58.8038	223.948	45.5211
H73	Kaimian 1	Sichuan	YtRR	0.4684	0.5316	Sub 2	Physub 1	0.71289	22.4175	2.52803	15.8944	58.3681	218.803	44.8568
H74	Yin 99	Henan	YRR	0.0214	0.9786	Sub 2	Physub 2	0.733543	23.1976	2.47737	14.9466	58.7331	209.783	44.3822
H75	Shan 2365	Shaanxi	NSEMR	0.8432	0.1568	Sub 1	Physub 1	0.683185	22.2263	2.44529	15.3768	59.3041	238.567	40.8067
H76	Jing 4299	Hubei	YRR	0.8076	0.1924	Sub 1	Physub 1	0.698189	23.8303	2.31903	14.8832	58.5254	231.639	43.0587
H77	Jing N3	Hubei	YRR	0.6906	0.3094	Sub 1	Physub 1	0.682639	22.5532	2.29643	14.6628	59.9963	219.403	43.3382
H78	Jing N2	Hubei	YRR	0.233	0.767	Sub 2	Physub 2	0.701105	22.3999	2.56907	15.7953	58.4754	216.801	45.0347
H79	Han 5158	Hebei	YRR	0.2202	0.7798	Sub 2	Physub 2	0.685433	22.7012	2.50699	15.4934	58.6611	218.668	44.692
H80	Han 305	Hebei	YRR	0.1728	0.8272	Sub 2	Physub 2	0.679541	22.85	2.18486	14.8986	59.6125	226.08	43.946
H81	Han 103	Hebei	YRR	0.4842	0.5158	Sub 2	Physub 2	0.718903	22.0159	2.20473	15.2169	59.8796	216.465	44.6781
H82	Hanmian 102	Hebei	YRR	0.6252	0.3748	Sub 1	Physub 1	0.680148	20.8561	2.67078	17.1565	58.2745	233.329	43.0423
H83	Zhong 010x-10-1	Henan	YRR	0.7782	0.2218	Sub 1	Physub 1	0.682578	21.5502	2.51348	15.6119	59.5682	221.276	44.8973
H84	Zhong 80	Henan	YRR	0.3886	0.6114	Sub 2	Physub 2	0.68683	22.4271	2.50439	15.5488	58.8459	220.409	45.0263
H85	Dianzhong 7	Yunnan	SCR	0.735	0.265	Sub 1	Physub 2	0.667574	19.8551	2.89003	17.8911	58.1152	230.501	43.205
H86	Hu 749513	Shanghai	YtRR	0.8422	0.1578	Sub 1	Physub 1	0.71131	23.5355	2.22292	14.7739	58.9998	221.094	43.5076
H87	E 0904	Hubei	YRR	0.3382	0.6618	Sub 2	Physub 2	0.705782	21.4545	3.00563	16.1114	58.4157	212.572	45.9105
H88	Bazhou 7051gl	Sichuan	YtRR	0.7366	0.2634	Sub 1	Physub 1	0.685433	22.8882	2.4988	16.5731	57.2928	223.907	44.6039
H89	Keyi 2	Beijing	YRR	0.7914	0.2086	Sub 1	Physub 1	0.674013	22.0398	2.92991	15.6599	58.5727	236.684	43.2661
H90	Zhongzi 2551	Beijing	YRR	0.8416	0.1584	Sub 1	Physub 1	0.783292	21.894	2.50737	15.8021	58.7819	211.797	43.5637
H91	Afuhanmian	Afghanistan	AS	0.6124	0.3876	Sub 1	Physub 2	0.730141	22.1916	2.60518	15.0763	59.3456	218.713	46.4909
H92	Han 152 fu	the Soviet Union	SU	0.9402	0.0598	Sub 1	Physub 1	0.703049	21.134	2.36411	16.0909	59.5397	225.325	41.133
H93	152fu	USA	NA	0.5346	0.4654	Sub 1	Physub 1	0.69418	20.8215	2.63272	17.7053	57.7011	232.653	42.837
H94	Beiersinuo	the Soviet Union	SU	0.532	0.468	Sub 1	Physub 1	0.738342	22.5779	2.56959	15.9696	58.0186	222.086	40.8042
H95	Youka 21/1	Tanzania	AF	0.996	0.004	Sub 1	Physub 1	0.769929	22.282	2.57466	15.6851	58.5134	213.082	45.2893
H96	Lanbulaite GL-F	USA	NA	0.8222	0.1778	Sub 1	Physub 1	0.695334	21.4535	2.50932	15.197	60.0911	216.871	43.7226
H97	Chunxi	USA	NA	0.806	0.194	Sub 1	Physub 1	0.704142	21.5643	2.39801	15.5121	59.7537	215.32	45.0334
H98	Paidemengtekelifu	USA	NA	0.6136	0.3864	Sub 1	Physub 1	0.686891	21.8387	2.5379	16.1265	58.689	221.55	45.8815
H99	Keke 1800	the Soviet Union	SU	0.6216	0.3784	Sub 1	Physub 1	0.691082	21.7857	2.7052	15.9226	58.7438	217.19	42.8358
H100	Boygland	French	Eu	0.8142	0.1858	Sub 1	Physub 1	0.689624	21.6257	2.36852	15.14	60.1913	226.755	42.2862
H101	Liaowu 485	Liaoning	NSEMR	0.6148	0.3852	Sub 1	Physub 2	0.682943	21.0462	2.73429	16.5068	58.7432	229.11	44.1917
H102	Liaowu1201	Liaoning	NSEMR	0.5474	0.4526	Sub 1	Physub 2	0.666542	20.8831	2.50621	15.895	59.9058	232.543	44.6242
H103	Liaowu2152	Liaoning	NSEMR	0.8206	0.1794	Sub 1	Physub 1	0.676139	21.7029	2.69727	15.7441	59.0686	207.144	45.8347
H104	Hubeidifenmian	Hubei	YRR	0.9574	0.0426	Sub 1	Physub 1	0.660649	21.4453	2.23253	14.3723	61.462	219.253	47.068
H105	J381yichangmian	Jiangsu	YtRR	0.6478	0.3522	Sub 1	Physub 2	0.684522	22.5148	2.05341	15.9897	58.8448	241.673	38.0826
H106	TM-1	USA	NA	0.665	0.335	Sub 1	Physub 1	0.716413	22.8001	2.25954	15.1066	59.2324	204.887	45.2075
H107	Shannongmian 9	Shandong	YRR	0.581	0.419	Sub 1	Physub 2	0.689928	22.9491	2.38385	15.016	59.114	219.78	45.049
H108	Jinke 178	Henan	YRR	0.7916	0.2084	Sub 1	Physub 1	0.68519	22.0921	2.53868	15.3883	59.2902	212.387	44.7346
H109	Baimahe	Shandong	YRR	0.5292	0.4708	Sub 1	Physub 2	0.706937	21.7674	2.38203	16.7933	58.1478	216.889	46.0235
H110	10T138-1	Shandong	YRR	0.8388	0.1612	Sub 1	Physub 1	0.720361	23.5786	2.45087	15.4773	57.8626	207.716	45.8085
H111	Sgk 16	Henan	YRR	0.8832	0.1168	Sub 1	Physub 1	0.671097	21.5182	2.30384	15.327	60.21	215.29	44.9782
H112	08huiminpinxi	Shandong	YRR	0.7214	0.2786	Sub 1	Physub 1	0.675532	21.8029	2.47672	15.1257	59.9493	222.839	41.6278
H113	JH23/TAMGYF F9	Shandong	YRR	0.6782	0.3218	Sub 1	Physub 1	0.696063	23.0219	2.19915	14.3621	59.9957	219.807	44.8387
H114	Delinong 10-1	Shandong	YRR	0.8332	0.1668	Sub 1	Physub 1	0.702563	22.0294	2.44256	14.9529	59.9084	211.728	45.516
H115	Dexiamian 1	Shandong	YRR	0.5456	0.4544	Sub 1	Physub 1	0.679602	22.5437	2.34709	14.6118	60.0068	213.113	44.692
H116	Jihe 713	Hebei	YRR	0.6784	0.3216	Sub 1	Physub 1	0.679966	23.0419	2.80456	16.0323	57.7169	221.397	45.696
H117	DLN-11	Shandong	YRR	0.68	0.32	Sub 1	Physub 1	0.703778	22.0442	2.40723	15.4625	59.3651	213.891	45.6994
H118	WC-T-4	Shandong	YRR	0.6858	0.3142	Sub 1	Physub 1	0.702563	22.8464	2.42619	15.6644	58.3934	225.519	44.9099
H119	09H0944	Xinjiang	NIR	0.7796	0.2204	Sub 1	Physub 1	0.711735	22.8441	2.38736	15.2456	58.8889	218.391	43.8722
H120	09H0942	Xinjiang	NIR	0.8658	0.1342	Sub 1	Physub 1	0.698675	22.0402	2.62726	15.7579	58.7759	218.764	45.2008
H121	RX-6	Shandong	YRR	0.0078	0.9922	Sub 2	Physub 2	0.725221	23.6613	2.4562	14.8159	58.5093	225.411	45.2518
H122	Shihezi 132	Xinjiang	NIR	0.081	0.919	Sub 2	Physub 2	0.697096	23.2036	2.14771	15.002	59.1761	220.052	44.9837
H123	WC-T-7	Shandong	YRR	0.4626	0.5374	Sub 2	Physub 2	0.690839	21.9915	2.37826	16.2283	58.6261	226.681	44.5104
H124	001/98-4	Shandong	YRR	0.6132	0.3868	Sub 1	Physub 2	0.68841	22.6905	2.42866	15.6087	58.6313	215.425	46.2751
H125	Shihezi 45	Xinjiang	NIR	0.5504	0.4496	Sub 1	Physub 1	0.708394	22.1474	2.26487	14.8232	60.1542	221.349	46.1344
H126	Shihezi 62	Xinjiang	NIR	0.492	0.508	Sub 2	Physub 2	0.711675	22.6112	2.47477	14.9411	59.3308	216.206	46.0399
H127	HB22-11	Shandong	YRR	0.2292	0.7708	Sub 2	Physub 2	0.682031	21.5228	3.01343	15.9571	58.5808	224.883	43.3226
H128	HM-11	Shandong	YRR	0.6006	0.3994	Sub 1	Physub 1	0.676686	22.0393	2.31748	15.2663	59.7747	224.732	41.1161
H129	Mianxiang 9	Henan	YRR	0.2608	0.7392	Sub 2	Physub 2	0.698129	21.986	2.54998	15.0926	59.6685	215.083	43.7061
H130	Luchuangmian 77	Shandong	YRR	0.5082	0.4918	Sub 1	Physub 1	0.710863	23.565	2.29025	14.8232	58.8662	216.724	46.3084
H131	Lu 7151	Shandong	YRR	0.4364	0.5636	Sub 2	Physub 1	0.700862	22.2863	2.33111	14.8107	59.9799	221.817	45.4692
H132	Luzhongmian 1	Shandong	YRR	0.0036	0.9964	Sub 2	Physub 2	0.680573	22.3856	2.78222	15.6447	58.4447	226.562	44.8117
H133	Lu 566	Shandong	YRR	0.085	0.915	Sub 2	Physub 2	0.693451	23.2333	2.0612	14.5455	59.7794	211.212	45.5354
H134	NX08-8	Shandong	YRR	0.338	0.662	Sub 2	Physub 2	0.709549	23.9246	2.8208	16.0852	56.4341	221.588	47.2458
H135	Hebei-7	Shandong	YRR	0.486	0.514	Sub 2	Physub 2	0.708273	22.652	2.42684	15.3428	58.9137	227.318	44.4615
H136	Han 08	Shandong	YRR	0.4408	0.5592	Sub 2	Physub 2	0.670733	22.0888	2.43957	15.5324	59.2944	219.419	45.5729
H137	Han 1709系	Shandong	YRR	0.4792	0.5208	Sub 2	Physub 2	0.690536	22.5689	2.54102	15.7352	58.4533	226.845	44.5087
H138	Han 9906	Shandong	YRR	0.1416	0.8584	Sub 2	Physub 2	0.69254	24.0566	2.63311	14.9168	57.9046	207.421	44.6962
H139	Liao 17/05642	Shandong	YRR	0.6374	0.3626	Sub 1	Physub 1	0.686891	22.3977	2.5492	15.5289	58.8388	210.546	44.3224
H140	Zhongzhimian 2	Beijing	YRR	0.6432	0.3568	Sub 1	Physub 1	0.711857	22.2663	2.51647	15.5004	58.9632	226.404	43.2252
H141	Yun 1369	Shanxi	YRR	0.916	0.084	Sub 1	Physub 1	0.733239	22.2317	2.51803	14.9955	59.5008	213.351	43.8204
H142	WC-T-5	Shandong	YRR	0.3196	0.6804	Sub 2	Physub 2	0.731174	22.6714	2.69623	15.2815	58.5655	220.557	43.6037
H143	08XL-25	Shandong	YRR	0.6834	0.3166	Sub 1	Physub 1	0.7056	22.801	2.49504	15.2018	58.8583	219.875	44.3885
H144	08XL-19	Shandong	YRR	0.454	0.546	Sub 2	Physub 1	0.795198	22.5786	2.41788	14.674	59.5071	226.314	44.4513
H145	Ruimian 1	Shandong	YRR	0.86	0.14	Sub 1	Physub 1	0.667453	22.275	2.76638	15.3008	58.9845	234.852	44.9483
H146	Lu 7619	Shandong	YRR	0.623	0.377	Sub 1	Physub 1	0.686101	21.9939	2.57648	15.3592	59.3615	218.155	44.9795
H147	Lu 7003	Shandong	YRR	0.5268	0.4732	Sub 1	Physub 1	0.703778	22.7356	2.43658	16.0208	58.0782	214.457	45.1594
H148	Liaomian 6	Shandong	YRR	0.4968	0.5032	Sub 2	Physub 1	0.73743	23.6146	2.45321	15.559	57.69	223.675	46.3139
H149	09H0947	Xinjiang	NIR	0.6794	0.3206	Sub 1	Physub 1	0.70317	22.5961	2.45958	15.3693	58.9065	227.772	44.5276
H150	09H0951	Xinjiang	NIR	0.762	0.238	Sub 1	Physub 1	0.6762	22.3772	2.39541	15.7037	58.8831	223.002	44.0088
H151	09H0993	Xinjiang	NIR	0.7638	0.2362	Sub 1	Physub 1	0.68276	22.1416	2.32553	15.523	59.5314	218.601	44.2596
H152	NK-4	Shandong	YRR	0.521	0.479	Sub 1	Physub 1	0.67705	20.4279	2.73273	16.6152	59.1985	236.72	41.7572
H153	99633	Henan	YRR	0.6602	0.3398	Sub 1	Physub 1	0.68841	21.9971	2.42541	15.1749	59.7485	232.22	40.9614
H154	AOC	Australia	AUS	0.2052	0.7948	Sub 2	Physub 2	0.688167	22.9307	2.39398	15.2882	58.8174	215.811	45.237
H155	SN07 Female parent	Shandong	YRR	0.1782	0.8218	Sub 2	Physub 2	0.714712	22.5572	2.37865	15.041	59.3803	220.088	45.0756
H156	SN07 Male parent	Shandong	YRR	0.2996	0.7004	Sub 2	Physub 2	0.701044	22.7723	2.26266	14.9459	59.4746	220.517	42.3384
H157	Shuihu 72-9	Shandong	YRR	0.515	0.485	Sub 1	Physub 1	0.698797	22.7889	2.3771	15.2208	59.014	223.418	42.7865
H158	Yinshuo 116	Hebei	YRR	0.6302	0.3698	Sub 1	Physub 1	0.706451	23.8501	2.45113	15.1855	57.9813	225.87	40.9572
H159	Jiaxing 1	Shandong	YRR	0.346	0.654	Sub 2	Physub 1	0.70068	22.7763	2.34566	14.9805	59.3288	230.834	44.2983
H160	Yinxing 029	Shandong	YRR	0.005	0.995	Sub 2	Physub 2	0.715866	23.5508	2.4475	15.2775	58.1282	217.425	43.3441
H161	Chuangmian 3	Hebei	YRR	0.6676	0.3324	Sub 1	Physub 1	0.667331	21.2688	2.45854	14.5525	61.1189	212.368	46.1976
H162	DLN-7	Shandong	YRR	0.5412	0.4588	Sub 1	Physub 1	0.680148	21.7247	2.33436	14.7259	60.6338	216.158	45.8229
H163	DLN-9	Shandong	YRR	0.5492	0.4508	Sub 1	Physub 1	0.707362	21.9795	2.54543	14.878	59.8954	213.848	45.5485
H164	11N496	Shandong	YRR	0.3032	0.6968	Sub 2	Physub 2	0.738463	23.1468	2.58102	15.1877	58.3657	216.481	44.9828
H165	Guangzimian	Anhui	YRR	0.4184	0.5816	Sub 2	Physub 2	0.725221	23.4586	2.4536	15.0711	58.4098	215.69	45.1847
H166	Lingshidifenmian	Shandong	YRR	0.7278	0.2722	Sub 1	Physub 1	0.681971	21.097	2.22382	15.9264	59.9898	212.236	47.822
H167	A351	Shandong	YRR	0.6786	0.3214	Sub 1	Physub 1	0.685798	22.5222	2.60674	15.8611	58.2846	219.772	43.3706
H168	Hailu 111	Shandong	YRR	0.29	0.71	Sub 2	Physub 2	0.703899	23.231	2.25708	14.8277	59.1918	226.288	45.2214
H169	A354	Shandong	YRR	0.5358	0.4642	Sub 1	Physub 1	0.672616	20.6393	2.34579	15.1804	61.1117	211.81	43.6998
H170	A142	Shandong	YRR	0.6478	0.3522	Sub 1	Physub 1	0.733603	22.9264	2.52309	15.6182	58.1685	221.342	45.2286
H171	RX-7	Shandong	YRR	0.535	0.465	Sub 1	Physub 1	0.67456	22.6455	2.72988	15.6987	58.068	205.691	44.9871
H172	BZ11018	Anhui	YRR	0.6286	0.3714	Sub 1	Physub 1	0.697703	23.2677	2.09225	15.2589	58.8985	215.462	46.8821
H173	BZ11014	Anhui	YRR	0.717	0.283	Sub 1	Physub 2	0.729777	22.3961	2.40606	15.2296	59.2399	225.162	45.3162
H174	BZ351	Shanxi	YRR	0.6734	0.3266	Sub 1	Physub 2	0.700255	22.7066	2.40528	15.0994	59.185	223.725	46.2827
H175	sGKzhong 177	Henan	YRR	0.7322	0.2678	Sub 1	Physub 2	0.684704	23.0744	2.3293	14.6858	59.5739	235.096	42.5685
H176	sGKzhong 156	Henan	YRR	0.1688	0.8312	Sub 2	Physub 2	0.703353	22.9906	2.24097	14.8931	59.3573	219.247	44.5689
H177	sGKzhong 980	Henan	YRR	0.508	0.492	Sub 1	Physub 2	0.693937	22.7835	2.29747	14.9055	59.4853	204.978	45.2787
H178	SN1212	Shandong	YRR	0.0056	0.9944	Sub 2	Physub 2	0.740589	23.0587	2.47386	14.6836	59.1386	209.183	44.0695
H179	Shanxitumaodanbai	Shanxi	YRR	0.467	0.533	Sub 2	Physub 1	0.711432	23.0261	2.3454	14.9209	59.1414	211.834	46.0572
H180	Ji 2658	Hebei	YRR	0.588	0.412	Sub 1	Physub 1	0.70317	22.657	2.24721	15.1144	59.4036	216.648	45.4751
H181	Han 6203	Hebei	YRR	0.6326	0.3674	Sub 1	Physub 1	0.707726	23.3012	2.43451	15.7194	57.8968	203.89	44.9373
H182	Nongdamian 13	Hebei	YRR	0.9094	0.0906	Sub 1	Physub 1	0.704932	22.5788	2.42632	15.4716	58.8451	217.45	43.1481
H183	Zhongmian 44	Henan	YRR	0.3988	0.6012	Sub 2	Physub 2	0.68604	21.9497	2.9112	16.1721	58.0717	207.005	45.9915
H184	Zhongmian 35	Henan	YRR	0.8508	0.1492	Sub 1	Physub 1	0.668121	21.4801	2.45698	15.55	59.8102	220.193	43.5456
H185	Zhongmian 43	Henan	YRR	0.8014	0.1986	Sub 1	Physub 1	0.702077	21.9596	2.34319	14.2518	60.8824	215.912	45.6147
H186	Zhongmian 49	Henan	YRR	0.9842	0.0158	Sub 1	Physub 1	0.655182	20.1047	2.52101	17.9582	58.3102	214.569	42.8758
H187	Han 90	Hebei	YRR	0.6978	0.3022	Sub 1	Physub 1	0.735729	22.9239	2.58713	16.0664	57.5825	239.938	38.3456
H188	T0662-4	USA	NA	0.4264	0.5736	Sub 2	Physub 1	0.701166	22.9297	2.39632	15.271	58.8002	247.799	38.2955
H189	Acala1517-99	USA	NA	0.992	0.008	Sub 1	Physub 1	0.731295	22.737	2.41866	15.396	58.7254	226.404	42.9095
H190	TND-1	USA	NA	0.8618	0.1382	Sub 1	Physub 1	0.692905	22.9839	2.67857	15.9062	57.7082	229.91	42.4944
H191	Hengwufen 1086	Hebei	YRR	0.84	0.16	Sub 1	Physub 1	0.67456	21.0264	2.29578	15.7925	60.1335	252.759	42.2857
H192	Station-1	USA	NA	0.8396	0.1604	Sub 1	Physub 1	0.710521	22.524	2.30449	16.0939	58.3351	209.461	37.7075
H193	T182-33	USA	NA	0.8582	0.1418	Sub 1	Physub 1	0.670004	22.8626	3.3288	14.9123	58.1773	234.129	42.7114
H194	T0484-2	USA	NA	0.9884	0.0116	Sub 1	Physub 1	0.704446	22.89	2.40684	15.2112	58.881	234.219	38.8186
H195	TAM91C-95LS	USA	NA	0.7346	0.2654	Sub 1	Physub 1	0.705054	22.4583	2.35683	15.982	58.4691	224.614	39.007
H196	Phytogen499	USA	NA	0.7772	0.2228	Sub 1	Physub 1	0.703474	22.3516	2.53076	15.0709	59.1818	249.06	39.3408
MA,Myristic Acid; PA, Palmitic Acid; SA,Stearic Acid ; OA, Oleic Acid; LA, Linoleic Acid; TA, Total Acid; PR, Protein;

## Sheet: Table S2
TABLE S2 | Shared number of significant SNPs associated with seven cottonseed nutrient traits in six models.
Model	GLM	GLM(Q)	GLM(PCA)	MLM(K)	MLM(PCA+K)	MLM(Q+K)
GLM	1282
GLM(Q)	249	276
GLM(PCA)	189	164	230
MLM(K)	46	43	44	51
MLM(PCA+K)	36	34	37	33	41
MLM(Q+K)	40	44	39	36	30	47

## Sheet: Table S3
TABLE S3 | Trait- and chromosome-wise number of significant SNPs and QTLs.
Trait/Chromosome	No. of SNP	No. of QTL
MA	2	2
OA	4	3
SA	8	6
PA	4	4
LA	4	3
TA	8	4
PR	17	6
Chr01	0	0
Chr02	1	1
Chr03	3	2
Chr04	0	0
Chr05	0	0
Chr06	0	0
Chr07	2	2
Chr08	0	0
Chr09	0	0
Chr10	0	0
Chr11	0	0
Chr12	3	2
Chr13	8	6
Chr14	0	0
Chr15	1	1
Chr16	1	1
Chr17	1	1
Chr18	3	2
Chr19	3	2
Chr20	3	1
Chr21	0	0
Chr22	0	0
Chr23	0	0
Chr24	0	0
Chr25	4	4
Chr26	14	3

## Sheet: Table S4
TABLE S4 | The eight genes located in the candidate region of qGhPR-c26 and its annotation in Arabidopsis thaliana.
Gene	Location	Annotation gene in Arabidopsis thaliana	Annotation with Arabidopsis thaliana	Swissprot_id	SwissProt_desc	InterProtScan_ids	GO_ids	GhRoot	GhStem	GhLeaf	GhOvule5DPA	GhOvule10DPA	GhOvule20DPA	GhOvule25DPA	GhOvule35DPA
Gh_D12G1160	D12:38662690..38664153	AT1G32640	Basic helix-loop-helix (bHLH) DNA-binding family protein	O23090	Transcription factor bHLH14	IPR011598|Myc-type, basic helix-loop-helix (bHLH) domain; IPR025610|Transcription factor MYC/MYB N-terminal	GO:0046983|protein dimerization activity	0.149747	1.06711	1.49332	0	0	1.18974	1.17524	1.35675
Gh_D12G1161	D12:38711928..38712311	AT1G32640	Basic helix-loop-helix (bHLH) DNA-binding family protein	Q39204	Transcription factor MYC2		GO:0043619|regulation of transcription from RNA polymerase II promoter in response to oxidative stress ; GO:0043565|sequence-specific DNA binding ; GO:0051090|regulation of DNA-binding transcription factor activity ; GO:2000068|regulation of defense response to insect ; GO:0051289|protein homotetramerization ; GO:0009738|abscisic acid-activated signaling pathway ; GO:0009737|response to abscisic …	0.432141	1.37599	0.890288	1.03838	0	1.76528	6.76287	7.2377
Gh_D12G1162	D12:38732011..38760337	AT4G00850	GRF1-interacting factor 3	Q93VH6	GRF1-interacting factor 3	IPR007726|SSXT	GO:0003713|transcription coactivator activity ; GO:0008283|cell proliferation ; GO:0048366|leaf development ; GO:0006355|regulation of transcription, DNA-templated ; GO:0006351|transcription, DNA-templated ;	16.5648	19.6199	21.8091	99.6031	36.7354	21.9329	18.7163	13.7468
Gh_D12G1163	D12:38830945..38832540	AT1G01120	3-ketoacyl-CoA synthase 1	Q9MAM3	3-ketoacyl-CoA synthase 1	IPR013601|FAE1/Type III polyketide synthase-like protein; IPR013747|3-Oxoacyl-[acyl-carrier-protein (ACP)] synthase III C-terminal	GO:0016020|membrane ; GO:0016747|transferase activity, transferring acyl groups other than amino-acyl groups ; GO:0006633|fatty acid biosynthetic process ; GO:0008610|lipid biosynthetic process	1.90403	0.276683	13.0118	2.42352	7.06256	0.469933	0.485196	0.0648853
Gh_D12G1164	D12:38897452..38898003	AT2G46760	D-arabinono-1,4-lactone oxidase family protein	O06804	L-gulono-1,4-lactone dehydrogenase	IPR006094|FAD linked oxidase, N-terminal; IPR016166|FAD-binding, type 2	GO:0016614|oxidoreductase activity, acting on CH-OH group of donors ; GO:0008762|UDP-N-acetylmuramate dehydrogenase activity ; GO:0050660|flavin adenine dinucleotide binding ; GO:0003824|catalytic activity ; GO:0055114|oxidation-reduction process ; GO:0016491|oxidoreductase activity	0	0	0	0	0	0	0	0
Gh_D12G1165	D12:38905619..38906161	AT5G46970	Plant invertase/pectin methylesterase inhibitor superfamily protein	Q8GT41	Putative invertase inhibitor	IPR006501|Pectinesterase inhibitor domain	GO:0004857|enzyme inhibitor activity ; GO:0030599|pectinesterase activity	0	0	0	2.09008	1.43412	0.174123	0	0
Gh_D12G1166	D12:38911718..38912239	AT2G46760	D-arabinono-1,4-lactone oxidase family protein			IPR007173|D-arabinono-1,4-lactone oxidase	GO:0016020|membrane ; GO:0003885|D-arabinono-1,4-lactone oxidase activity ; GO:0055114|oxidation-reduction process	0.456235	0.485547	0.470951	0.5497	0	0	0	0
Gh_D12G1167	D12:38912316..38917393	AT2G46760	D-arabinono-1,4-lactone oxidase family protein	O06804	L-gulono-1,4-lactone dehydrogenase	IPR006094|FAD linked oxidase, N-terminal; IPR016166|FAD-binding, type 2	GO:0016614|oxidoreductase activity, acting on CH-OH group of donors ; GO:0008762|UDP-N-acetylmuramate dehydrogenase activity ; GO:0050660|flavin adenine dinucleotide binding ; GO:0003824|catalytic activity ; GO:0055114|oxidation-reduction process ; GO:0016491|oxidoreductase activity	0	0.428796	0.167979	0.0969328	0	0	0	0

## Sheet: Table S5
TABLE S5 | Expression profiles of genes located in the QTL regions in different tissues.
Trait	QTL	Chr	gene	gene position	GhRoot	GhStem	GhLeaf	GhOvule5DPA	GhOvule10DPA	GhOvule20DPA	GhOvule25DPA	GhOvule35DPA
LA	qGhLA-c18-1	D13	Gh_D13G0513	6562547..6562939	1.24699	54.6035	1.28266	0.498416	0.478494	0	0	0
LA	qGhLA-c18-1	D13	Gh_D13G0514	6574821..6575174	10.9518	0.532218	0	0	0	0	0	0
LA	qGhLA-c18-1	D13	Gh_D13G0515	6577388..6579935	0.51682	12.9856	5.2707	0.119338	0.344043	1.56914	2.06441	7.47683
LA	qGhLA-c18-1	D13	Gh_D13G0516	6585384..6626796	5.15186	0	0	0	0	0	0	0
LA	qGhLA-c18-1	D13	Gh_D13G0517	6693439..6697887	2.45726	3.97129	5.58596	1.80982	2.36553	3.87603	3.23696	2.3455
LA	qGhLA-c18-1	D13	Gh_D13G0518	6705591..6707595	25.2228	23.5197	22.0556	26.5916	41.0202	21.9758	11.3228	7.67718
LA	qGhLA-c18-1	D13	Gh_D13G0519	6765682..6768362	20.6018	16.6495	11.6715	27.5715	23.5685	35.4498	23.7799	29.4419
LA	qGhLA-c18-1	D13	Gh_D13G0520	6772175..6776399	5.22958	12.9597	9.42795	18.1207	11.2642	14.5153	11.0168	6.22092
LA	qGhLA-c18-1	D13	Gh_D13G0521	6779110..6783348	9.33631	9.21359	8.11688	16.7907	10.3958	13.9215	12.822	9.50984
LA	qGhLA-c18-1	D13	Gh_D13G0522	6784544..6785443	9.48805	8.1025	27.7413	76.1798	30.6598	8.08323	20.8622	1.62721
LA	qGhLA-c18-1	D13	Gh_D13G0523	6829406..6832693	0.151487	0	0	0	0	0	0	0
LA	qGhLA-c18-1	D13	Gh_D13G0524	6838181..6840275	0.0757436	1.0025	7.02517	0	0.0837641	0	0.108081	0
LA	qGhLA-c18-1	D13	Gh_D13G0525	6850053..6851368	0	0	1.06512	0	1.19482	1.74211	0.729786	0.950417
LA	qGhLA-c18-1	D13	Gh_D13G0526	6880247..6881917	0.840198	1.90578	1.35221	1.41119	1.35624	2.23352	2.49026	1.35705
LA	qGhLA-c18-1	D13	Gh_D13G0527	6903805..6917380	0	1.02124	1.32534	0	0	0	0	0.304318
LA	qGhLA-c18-1	D13	Gh_D13G0528	6956860..6957150	51.7243	2.38959	0	0	0.865512	0	0	0
LA	qGhLA-c18-1	D13	Gh_D13G0529	6987846..6992935	0.71673	1.25481	0.409456	0.709198	0.340762	0	0	0.0974591
LA	qGhLA-c18-1	D13	Gh_D13G0530	6994712..7002690	0	0	0	0	0.157704	0.779881	0	0
LA	qGhLA-c18-1	D13	Gh_D13G0531	7003708..7012109	18.7809	15.6752	20.5372	5.25538	12.2923	12.332	8.11145	5.00602
LA	qGhLA-c18-1	D13	Gh_D13G0532	7021263..7021663	15.2362	4.17653	7.25928	17.0686	9.07641	6.65419	4.31475	6.94455
LA	qGhLA-c18-1	D13	Gh_D13G0533	7030194..7031843	0	0	0	0	0	0	0	0
LA	qGhLA-c18-1	D13	Gh_D13G0534	7046871..7057941	13.9251	12.0281	10.1345	5.84285	11.9187	10.9951	8.67639	6.10513
LA	qGhLA-c18-1	D13	Gh_D13G0535	7084657..7088994	0.14003	0.805163	0.417846	0.588783	2.52075	1.582	1.13256	2.09647
LA	qGhLA-c18-1	D13	Gh_D13G0536	7096208..7100376	8.99071	5.58502	15.3164	4.61256	1.34159	8.08229	9.8124	10.4572
LA	qGhLA-c18-1	D13	Gh_D13G0537	7114805..7115383	0	0	0	0	0	0	0	0
LA	qGhLA-c18-1	D13	Gh_D13G0538	7122743..7123018	0	0	0	0	0	0	0	0
LA	qGhLA-c18-1	D13	Gh_D13G0539	7167855..7173239	14.3856	10.1191	10.9755	3.13987	3.87949	7.37975	3.8828	3.60957
LA	qGhLA-c18-1	D13	Gh_D13G0540	7174710..7178493	4.80121	3.91246	3.27327	8.93643	6.72888	9.175	14.2723	7.24736
LA	qGhLA-c18-1	D13	Gh_D13G0541	7200785..7201114	0	0	0	0	0	0	0	0
LA	qGhLA-c18-1	D13	Gh_D13G0542	7209922..7213943	15.9246	32.363	12.4972	15.7587	28.1322	17.3998	16.5863	4.56277
LA	qGhLA-c18-1	D13	Gh_D13G0543	7216966..7220402	3.49611	3.2383	3.82531	1.8934	5.09457	6.40644	2.96119	3.32612
LA	qGhLA-c18-1	D13	Gh_D13G0544	7222143..7224548	0	0	0	0	0	0	0	0
LA	qGhLA-c18-1	D13	Gh_D13G0545	7273962..7274601	0	0	0	0	0	0	0	0
LA	qGhLA-c18-1	D13	Gh_D13G0546	7276442..7279736	1.23645	0	0	0	0	0.0743464	0	0
LA	qGhLA-c18-1	D13	Gh_D13G0547	7303475..7304911	2.37008	3.50303	2.82137	2.81552	1.52203	1.69011	1.09094	0.874884
LA	qGhLA-c18-1	D13	Gh_D13G0548	7305519..7311430	3.06614	0	20.5641	0	0	0.820471	0.485736	0
LA	qGhLA-c18-1	D13	Gh_D13G0549	7343484..7349507	9.65	6.53677	16.2476	5.30572	6.84199	6.14584	4.67409	3.1272
LA	qGhLA-c18-1	D13	Gh_D13G0550	7367423..7375241	2.33939	1.48563	6.40587	0.402966	0.258188	0.242599	0.500796	0.223372
LA	qGhLA-c18-1	D13	Gh_D13G0551	7396168..7401268	6.18829	2.78795	16.509	5.56431	2.70609	0.686136	2.08291	2.45271
LA	qGhLA-c18-1	D13	Gh_D13G0552	7456393..7458330	52.8489	28.4006	49.3799	16.3324	36.9695	32.9716	18.425	19.728
LA	qGhLA-c18-1	D13	Gh_D13G0553	7460948..7464258	0	0.142038	0	0	0	0	0	0
LA	qGhLA-c18-1	D13	Gh_D13G0554	7517416..7519959	0	0	0	0.0714191	0	0	0	0
LA	qGhLA-c18-1	D13	Gh_D13G0555	7521289..7525063	4.50609	3.26034	2.31937	2.85265	4.05538	4.0474	3.10471	2.12756
LA	qGhLA-c18-1	D13	Gh_D13G0556	7533433..7536390	13.8261	3.3398	7.53997	0.524313	1.10851	1.94678	1.68712	1.03982
LA	qGhLA-c18-1	D13	Gh_D13G0557	7544094..7546288	0	0.0873531	0	0.098735	0.379544	0	0.122278	0.0816702
LA	qGhLA-c18-1	D13	Gh_D13G0558	7581057..7581952	0	0	0	0	2.71899	0.736121	0	0.993088
LA	qGhLA-c18-1	D13	Gh_D13G0559	7583297..7584209	0	0	0	0	0	0	0	0
LA	qGhLA-c18-1	D13	Gh_D13G0560	7586741..7589365	1.59057	0.140708	0	0.238548	0.0764191	0.33452	0.0986852	0
LA	qGhLA-c18-1	D13	Gh_D13G0561	7614829..7617628	13.4773	6.09776	15.5305	8.2704	10.018	3.77612	3.20521	1.35675
LA	qGhLA-c18-1	D13	Gh_D13G0562	7623296..7624716	0	0	0	0	0	0	0	0
LA	qGhLA-c18-1	D13	Gh_D13G0563	7628028..7629448	0	0	0	0	0	0	0	0
LA	qGhLA-c18-1	D13	Gh_D13G0564	7672673..7676152	13.6106	22.6186	3.34932	2.44742	11.3429	17.7784	4.26426	1.67674
LA	qGhLA-c18-1	D13	Gh_D13G0565	7676511..7680586	10.0845	1.2391	6.83372	3.63203	4.28993	1.37442	0.817864	0
LA	qGhLA-c18-1	D13	Gh_D13G0566	7697234..7703049	8.6038	5.36639	6.32239	2.24882	5.56695	5.6198	3.30255	2.60602
LA	qGhLA-c18-1	D13	Gh_D13G0567	7711733..7715527	1.94956	2.15609	4.06582	1.0447	1.00382	3.71803	3.20782	1.28036
LA	qGhLA-c18-1	D13	Gh_D13G0568	7716995..7721274	8.78594	8.76262	7.44098	3.93816	6.42214	6.49055	2.94916	2.36111
LA	qGhLA-c18-1	D13	Gh_D13G0569	7740457..7741359	0	0	0	0	0	0	0	0
LA	qGhLA-c18-1	D13	Gh_D13G0570	7749631..7753792	13.2864	14.9383	16.0054	4.1045	7.97872	12.5341	10.7505	7.41413
LA	qGhLA-c18-1	D13	Gh_D13G0571	7783134..7784298	0	0	0	0	0	0	0	0
LA	qGhLA-c18-2	D13	Gh_D13G1740	52129244..52130852	0	0	0.0767973	0	0	0	0	0
LA	qGhLA-c18-2	D13	Gh_D13G1741	52138215..52140094	2.16054	1.54868	0	1.38192	0.265614	0.386898	0.342536	0.991744
LA	qGhLA-c18-2	D13	Gh_D13G1742	52161603..52166049	0	0.272514	20.1384	0.0615967	0	0	0	0
LA	qGhLA-c18-2	D13	Gh_D13G1743	52191058..52192236	0	0	0	0	0	0	0	0
LA	qGhLA-c18-2	D13	Gh_D13G1744	52205242..52208394	0.293188	0	0.441463	0	0	0	0	0.278193
LA	qGhLA-c18-2	D13	Gh_D13G1745	52212978..52213220	0	0	0	0	0	0	0	0
LA	qGhLA-c18-2	D13	Gh_D13G1746	52214509..52216481	7.69644	8.1244	8.02089	4.52251	6.388	7.91907	3.32068	3.93041
LA	qGhLA-c18-2	D13	Gh_D13G1747	52235057..52236244	129.245	134.464	86.1474	261.122	114.295	254.443	229.821	264.756
LA	qGhLA-c18-2	D13	Gh_D13G1748	52240733..52247027	0	0	0	0.911617	0	0	0	0
LA	qGhLA-c25	D06	Gh_D06G1298	39176976..39180680	2.14479	2.9852	2.53297	1.12477	2.91842	3.22985	2.08629	1.11393
LA	qGhLA-c25	D06	Gh_D06G1299	39229773..39284480	0.324497	0.22108	0.216391	0	0.360229	0.223869	0.154302	0.308743
LA	qGhLA-c25	D06	Gh_D06G1300	39415189..39417868	0	0	0	0	0	0	0	0
LA	qGhLA-c25	D06	Gh_D06G1301	39454611..39457153	2.59383	0.632044	0.103248	0	0.0572095	0.0358746	0	0.0495565
LA	qGhLA-c25	D06	Gh_D06G1302	39501782..39505778	15.4653	2.42849	5.6066	1.09783	0.293086	0.918748	3.41321	2.33514
LA	qGhLA-c25	D06	Gh_D06G1303	39506622..39513749	0	0	0	0	0	0	0	0
LA	qGhLA-c25	D06	Gh_D06G1304	39513932..39514123	0	0	0	0	0	0	0	0
LA	qGhLA-c25	D06	Gh_D06G1305	39545469..39546432	0.879564	3.7621	0.147154	0	0	0.100971	0	0
LA	qGhLA-c25	D06	Gh_D06G1306	39597229..39598205	2.72606	80.5516	131.412	9.10818	4.47731	14.3741	22.8	33.0266
LA	qGhLA-c25	D06	Gh_D06G1307	39598913..39600037	3.03359	3.6139	4.24545	3.38474	3.477	6.97826	2.4524	1.54014
LA	qGhLA-c25	D06	Gh_D06G1308	39607470..39608147	2.3627	9.56433	2.40434	3.83918	2.01138	11.5235	8.83363	5.54645
LA	qGhLA-c25	D06	Gh_D06G1309	39650555..39650857	0	0	0	0	0	0	0	0
LA	qGhLA-c25	D06	Gh_D06G1310	39660004..39660750	0	0	0	0	0	0	0	0
LA	qGhLA-c25	D06	Gh_D06G1311	39663065..39664117	0.16029	15.9863	2.25548	0	0	1.76545	1.14278	0
LA	qGhLA-c25	D06	Gh_D06G1312	39694173..39699533	0.296217	0.487882	0.0735937	0	0.0815254	0	0	0.0354088
LA	qGhLA-c25	D06	Gh_D06G1313	39742231..39746077	0	0	0.0464942	0	0	0	0	0
LA	qGhLA-c25	D06	Gh_D06G1314	39756019..39759376	1.16217	2.56754	7.1388	0.142701	0.502891	0.0287156	0	0
LA	qGhLA-c25	D06	Gh_D06G1315	39777281..39777604	0	0	0	0	0	0	0	0
LA	qGhLA-c25	D06	Gh_D06G1316	39859875..39860336	0	0	0	0	0	0	0	0
LA	qGhLA-c25	D06	Gh_D06G1317	39868971..39870335	0	0	0	0	0	3.08173	0	0
LA	qGhLA-c25	D06	Gh_D06G1318	39883812..39886719	9.71298	0.20542	10.3189	0.174115	2.90059	0.419828	0.722016	0
LA	qGhLA-c25	D06	Gh_D06G1319	40058876..40061436	1.36695	1.79476	2.79373	2.84297	0.780066	2.56843	1.45969	1.59942
LA	qGhLA-c25	D06	Gh_D06G1320	40061452..40062180	1.15078	3.88727	10.0173	1.47758	8.44758	4.55616	1.61173	0
LA	qGhLA-c25	D06	Gh_D06G1321	40066402..40066740	0	0	0	0	0.628457	0.365196	0.765446	0
LA	qGhLA-c25	D06	Gh_D06G1322	40084661..40086211	0	0	0	0	0	0	0	0
LA	qGhLA-c25	D06	Gh_D06G1323	40096509..40109792	2.49845	5.79608	5.84822	0.595574	1.3355	2.85561	1.35216	1.31359
LA	qGhLA-c25	D06	Gh_D06G1324	40134246..40135301	0.474608	4.18556	0.240212	1.11383	0	3.25656	4.05779	3.57964
LA	qGhLA-c25	D06	Gh_D06G1325	40139688..40142719	0.318399	0.333522	2.27279	1.13198	1.81198	2.1775	2.72048	2.08955
LA	qGhLA-c25	D06	Gh_D06G1326	40182196..40183155	0	0.170796	7.67911	0	0	0.228493	0	0.314594
LA	qGhLA-c25	D06	Gh_D06G1327	40188975..40190704	1.57263	1.63643	3.72288	2.77642	0.592669	3.59323	1.86707	3.20687
LA	qGhLA-c25	D06	Gh_D06G1328	40214459..40215845	0.368519	1.25751	0	2.13234	0.136602	4.74287	1.57692	0.116754
LA	qGhLA-c25	D06	Gh_D06G1329	40480075..40484082	20.6349	1.48963	1.68954	5.05102	7.92003	8.66982	8.13012	4.69893
LA	qGhLA-c25	D06	Gh_D06G1330	40579351..40579905	0	0	0	0	0	0	0	0
LA	qGhLA-c25	D06	Gh_D06G1331	40625704..40627233	0	0	0	0	0	0	0	0
LA	qGhLA-c25	D06	Gh_D06G1332	40627849..40628694	0	0	0	0	0	0	0	0
LA	qGhLA-c25	D06	Gh_D06G1333	40646186..40646977	0	0	0	0	0	0	0	0
LA	qGhLA-c25	D06	Gh_D06G1334	40647546..40647878	0	0	0	0	0	0	0	0
LA	qGhLA-c25	D06	Gh_D06G1335	40655419..40728444	2.51187	0.182965	0.358331	2.27489	2.18619	2.60142	1.91991	1.11107
LA	qGhLA-c25	D06	Gh_D06G1336	40905676..40906792	0	0.26254	1.54108	0	0	0	0	0.243514
LA	qGhLA-c25	D06	Gh_D06G1337	40946100..40948639	0.485117	2.39716	0.414449	0	0	0	0	0
LA	qGhLA-c25	D06	Gh_D06G1338	41022844..41024559	0	0.510437	2.1257	3.53348	0.831653	1.30151	1.97053	1.67749
LA	qGhLA-c25	D06	Gh_D06G1339	41050320..41053761	13.1257	2.78897	3.74308	0.685229	2.3708	0.824903	0.596019	0.0569624
LA	qGhLA-c25	D06	Gh_D06G1340	41102422..41104805	2.2648	0.203239	1.85854	0.229703	0.0735863	0.0460357	0	0.254263
LA	qGhLA-c25	D06	Gh_D06G1341	41105116..41105283	4.28141	0	0	0	0	2.43331	5.29235	9.66226
LA	qGhLA-c25	D06	Gh_D06G1342	41112959..41113126	0	5.06012	0	0	0	2.43331	0	0
LA	qGhLA-c25	D06	Gh_D06G1343	41146163..41148360	4.88515	90.4136	0.324968	1.31257	0.810906	0.506107	0.348521	0
LA	qGhLA-c25	D06	Gh_D06G1344	41174142..41174594	1.65665	1.73798	0	6.29234	1.13307	0	0.943563	0
LA	qGhLA-c25	D06	Gh_D06G1345	41178880..41182252	69.0216	9.7712	22.9211	0.991303	2.99381	6.91898	2.79289	1.39583
LA	qGhLA-c25	D06	Gh_D06G1346	41193447..41195966	0	0	0	0.199325	0.191515	0	0	0
LA	qGhLA-c25	D06	Gh_D06G1347	41210642..41213457	0.310922	2.13722	4.18689	4.20497	4.64299	5.85273	2.99467	4.2988
LA	qGhLA-c25	D06	Gh_D06G1348	41243467..41244285	1.03547	1.51873	1.33657	38.4617	13.6938	9.47497	8.64883	13.1925
LA	qGhLA-c25	D06	Gh_D06G1349	41246792..41248907	0	1.00057	0.324685	7.92387	3.62395	3.91949	2.26707	4.17909
LA	qGhLA-c25	D06	Gh_D06G1350	41408474..41416185	10.2621	3.77474	4.82022	1.46003	3.41198	3.13645	2.25103	1.50923
LA	qGhLA-c25	D06	Gh_D06G1351	41416862..41417812	1.72626	1.76726	2.3467	1.71242	1.78265	0.510077	0.35175	0.117192
LA	qGhLA-c25	D06	Gh_D06G1352	41471424..41474201	0.151487	0	0	0	0	0	0	0
LA	qGhLA-c25	D06	Gh_D06G1353	41513557..41514698	0	0.113987	0.11156	0.515408	0.123821	0	0	0
LA	qGhLA-c25	D06	Gh_D06G1354	41562204..41562934	0	0	0	0	0	0	0	0
LA	qGhLA-c25	D06	Gh_D06G1355	41665481..41667221	0.443864	0.471728	0.457688	0	0	1.51028	1.26283	1.23807
LA	qGhLA-c25	D06	Gh_D06G1356	41711476..41715360	0.20753	0.294635	0.0825295	0.761072	1.0515	1.49321	0.592435	0
LA	qGhLA-c25	D06	Gh_D06G1357	41781546..41782562	0.722429	0.999801	0.487679	0	0.271568	0.991256	0.686269	0.453953
LA	qGhLA-c25	D06	Gh_D06G1358	41899668..41901464	1.73021	26.0102	18.4183	2.67239	2.43666	0.164981	0	0
LA	qGhLA-c25	D06	Gh_D06G1359	41974130..41979124	9.5071	11.4666	11.1286	11.9414	5.48233	2.64792	2.45923	2.41257
LA	qGhLA-c25	D06	Gh_D06G1360	41983768..41985567	0.0595533	0	0	0	0	0	0	0
LA	qGhLA-c25	D06	Gh_D06G1361	42106685..42107518	0.57857	4.45341	0.145169	0.167828	0.806315	0.797079	0.206273	1.9217
LA	qGhLA-c25	D06	Gh_D06G1362	42112549..42115398	1.47819	0.436844	0.426492	0.247005	0.474608	0.87033	0	0.797825
LA	qGhLA-c25	D06	Gh_D06G1363	42266517..42272227	24.2427	20.4279	19.1485	20.0089	20.9666	15.5515	10.4791	7.9571
LA	qGhLA-c25	D06	Gh_D06G1364	42287589..42288896	0.170059	0.173326	0.0848727	0.195909	0.376544	1.05694	0	0
LA	qGhLA-c25	D06	Gh_D06G1365	42392428..42398140	4.59461	5.89963	5.47987	4.51785	6.11283	5.749	3.22449	2.48959
LA	qGhLA-c25	D06	Gh_D06G1366	42556399..42559291	5.44377	3.25192	6.36675	5.21738	3.64639	4.6779	2.05141	1.85751
LA	qGhLA-c25	D06	Gh_D06G1367	42581371..42587436	0	0	0.297774	0	0	0	0	0
LA	qGhLA-c25	D06	Gh_D06G1368	42733998..42739173	4.64117	3.83095	2.79425	3.13236	4.33836	5.85874	4.33879	1.52576
LA	qGhLA-c25	D06	Gh_D06G1369	42773011..42774344	0.275188	1.21633	2.01556	1.79788	14.2287	0.823258	1.17786	0
LA	qGhLA-c25	D06	Gh_D06G1370	42774956..42777800	3.87515	2.8645	2.99822	5.37714	4.21876	3.11043	2.18504	1.2343
LA	qGhLA-c25	D06	Gh_D06G1371	42795712..42797364	0	0.489895	0	0.13845	0	0	0	0
LA	qGhLA-c25	D06	Gh_D06G1372	42829838..42832185	0.36464	1.53612	2.98704	3.47647	1.66915	2.48915	1.03815	3.06718
LA	qGhLA-c25	D06	Gh_D06G1373	42870213..42870575	0	0	0	0	0	7.44293	1.35419	0
LA	qGhLA-c25	D06	Gh_D06G1374	42902711..42904489	0.542923	0.674385	0.90116	0.554314	0.399552	1.33446	0.258271	0.345553
LA	qGhLA-c25	D06	Gh_D06G1375	42944291..42948103	26.9349	2.99557	6.84079	10.1558	7.61933	12.5547	5.28643	11.0898
LA	qGhLA-c25	D06	Gh_D06G1376	42994436..42996603	2.85712	2.9371	3.98785	1.10692	3.01348	4.80802	2.26334	0.451444
LA	qGhLA-c25	D06	Gh_D06G1377	42997520..42998341	0	0	0	0	0	0	0	0
LA	qGhLA-c25	D06	Gh_D06G1378	43024229..43032988	12.1461	9.90904	6.15956	4.80717	13.493	11.5637	6.18647	2.41231
LA	qGhLA-c25	D06	Gh_D06G1379	43036227..43036667	1.72677	2.54032	2.47117	3.28492	2.36596	1.65151	0	0
LA	qGhLA-c25	D06	Gh_D06G1380	43072921..43076165	2.92263	4.08437	4.97261	2.51788	5.51191	4.20904	3.82334	3.31328
LA	qGhLA-c25	D06	Gh_D06G1381	43154500..43156008	2.02866	20.3936	10.9409	6.44951	8.61743	4.04279	2.85386	6.37215
LA	qGhLA-c25	D06	Gh_D06G1382	43182271..43184346	3.97676	1.91508	1.21756	1.28689	1.01195	0.387846	0.218298	0.048707
LA	qGhLA-c25	D06	Gh_D06G1383	43202418..43202630	0	0	0	0	0	0	0	0
LA	qGhLA-c25	D06	Gh_D06G1384	43265338..43266130	0	0	0	0	0	0	0	0
LA	qGhLA-c25	D06	Gh_D06G1385	43273247..43274986	12.7951	10.4926	7.5727	6.31988	8.2577	10.8527	4.76342	2.59625
LA	qGhLA-c25	D06	Gh_D06G1386	43306551..43308062	45.4025	131.535	3.67718	126.32	11.8392	38.0544	22.1686	11.9809
LA	qGhLA-c25	D06	Gh_D06G1387	43416171..43416908	10.4519	7.98093	5.93486	1.96169	2.26181	3.01617	2.64396	7.82571
LA	qGhLA-c25	D06	Gh_D06G1388	43429352..43429699	0	0	0	0	0	0	0	0
LA	qGhLA-c25	D06	Gh_D06G1389	43501950..43505103	0	1.6501	1.60876	0.622143	0	1.08661	0.752867	1.49187
LA	qGhLA-c25	D06	Gh_D06G1390	43524214..43524558	0	0	0	0	0	0	0	0
LA	qGhLA-c25	D06	Gh_D06G1391	43692161..43699283	0	2.39625	0.579796	0	0	0.377288	0	0
LA	qGhLA-c25	D06	Gh_D06G1392	43753717..43754120	0	0	0	0	0	0	0	0
LA	qGhLA-c25	D06	Gh_D06G1393	43796375..43800152	16.5484	11.9963	10.068	3.55522	5.03169	4.43929	2.58135	0.750624
LA	qGhLA-c25	D06	Gh_D06G1394	43806430..43806837	0	0	0	0	0	0	0	0
LA	qGhLA-c25	D06	Gh_D06G1395	43832050..43832895	0.710601	1.45815	2.13907	0	0	1.2728	0.40536	0.94426
LA	qGhLA-c25	D06	Gh_D06G1396	43845140..43847583	0	0	0	0	0	0	0	0
LA	qGhLA-c25	D06	Gh_D06G1397	43888471..43896692	0.594152	1.30667	1.28078	1.9311	1.14634	2.19157	1.55467	2.12879
LA	qGhLA-c25	D06	Gh_D06G1398	43897501..43897839	1.61588	1.73507	1.1199	0	0	1.09559	0	0
LA	qGhLA-c25	D06	Gh_D06G1399	44057668..44064552	1.86661	1.65223	2.15877	4.0113	2.06051	2.58076	2.23422	1.09224
LA	qGhLA-c25	D06	Gh_D06G1400	44067046..44067781	147.132	282.844	255.661	288.986	117.263	55.375	152.671	70.0348
LA	qGhLA-c25	D06	Gh_D06G1401	44163981..44164643	0	0.799387	0.585592	0.90393	1.08558	2.66183	3.31189	3.29577
LA	qGhLA-c25	D06	Gh_D06G1402	44167370..44168271	0	0	0	0	0	0	0	0
LA	qGhLA-c25	D06	Gh_D06G1403	44447654..44448340	30.8664	10.6728	6.51671	12.4991	62.3226	1.77942	24.5047	4.89724
LA	qGhLA-c25	D06	Gh_D06G1404	44478756..44479577	0.859585	1.89976	0.916986	0	0	3.4506	3.64327	1.55779
LA	qGhLA-c25	D06	Gh_D06G1405	44602071..44603732	0	0	0	0	0	2.0671	2.04124	1.55128
LA	qGhLA-c25	D06	Gh_D06G1406	44651980..44653525	0	0.410441	1.5068	1.50783	1.78338	2.14998	0.716851	1.81772
LA	qGhLA-c25	D06	Gh_D06G1407	44864990..44868080	1.46868	3.68869	3.6014	3.18986	0.942953	3.02672	2.39234	0.594574
LA	qGhLA-c25	D06	Gh_D06G1408	44908647..44909450	0.151359	0	0	0	0	0	0	0
LA	qGhLA-c25	D06	Gh_D06G1409	45071169..45073789	0.200766	1.03703	0	0	0.675996	2.06952	0.858516	0
LA	qGhLA-c25	D06	Gh_D06G1410	45094690..45096244	0	0	0	0.813434	0.156324	0.483255	0	0.39951
LA	qGhLA-c25	D06	Gh_D06G1411	45117869..45122050	2.5191	3.4317	4.44611	1.31472	2.08486	2.17707	1.22562	1.20276
LA	qGhLA-c25	D06	Gh_D06G1412	45122763..45123537	6.4526	12.6592	13.4704	32.2779	6.87785	13.8941	8.33106	8.64811
LA	qGhLA-c25	D06	Gh_D06G1413	45133751..45136645	2.20682	5.50098	2.73221	1.31356	3.53466	1.0514	0.760095	1.88678
LA	qGhLA-c25	D06	Gh_D06G1414	45314560..45320738	0	0	0	0	0	0	0	0
LA	qGhLA-c25	D06	Gh_D06G1415	45470659..45475364	1.41858	2.78309	0.611469	0.70497	2.97079	2.22404	1.14734	1.3104
LA	qGhLA-c25	D06	Gh_D06G1416	45563200..45569470	8.01814	2.89152	4.07791	5.80091	8.78667	6.12664	4.71558	1.93294
MA	qGhMA-c16	D07	Gh_D07G1848	45032135..45035042	1.04344	5.15919	0.0743222	1.88655	4.03818	2.88354	0.319056	0.213249
MA	qGhMA-c16	D07	Gh_D07G1849	45036480..45040767	11.1713	11.2218	13.2354	17.6064	20.1283	12.43	5.69325	3.39054
MA	qGhMA-c16	D07	Gh_D07G1850	45041478..45042585	0	0	0	0	0	0	0	0
MA	qGhMA-c16	D07	Gh_D07G1851	45079200..45080423	3.2776	0.223331	0	0	0	0	0	0
MA	qGhMA-c16	D07	Gh_D07G1852	45123832..45126306	59.8462	56.0729	46.8288	100.747	74.9159	83.2957	57.7003	31.5703
MA	qGhMA-c16	D07	Gh_D07G1853	45134421..45143687	4.94984	4.66249	3.37034	4.19738	5.5792	6.55309	3.1154	1.82605
MA	qGhMA-c16	D07	Gh_D07G1854	45186290..45187562	0	0	0	0.188223	0	0.891432	0.230824	0
MA	qGhMA-c16	D07	Gh_D07G1855	45210024..45210666	0.820893	1.30369	0.421993	0.491852	0.472205	0	0	0
MA	qGhMA-c16	D07	Gh_D07G1856	45214214..45216697	2.81677	0.170545	0.710583	0.096367	0.0463099	0.0290853	0	0.0401894
MA	qGhMA-c16	D07	Gh_D07G1857	45300935..45304897	6.16791	4.86483	6.35488	3.90463	5.43738	7.18348	6.13148	4.49621
MA	qGhMA-c16	D07	Gh_D07G1858	45307019..45309092	0.664263	0.408478	0.399575	5.69538	2.07077	1.64806	1.13687	0.378543
MA	qGhMA-c16	D07	Gh_D07G1859	45352705..45357547	4.24785	8.83975	4.92078	2.30923	4.5836	4.33209	2.43771	1.63246
MA	qGhMA-c16	D07	Gh_D07G1860	45358710..45359189	0.303584	0	0	0	0	0	0	0
MA	qGhMA-c16	D07	Gh_D07G1861	45360165..45365189	11.153	9.00969	12.7345	6.50276	7.49731	6.13538	2.38492	2.63828
MA	qGhMA-c16	D07	Gh_D07G1862	45444077..45446303	0.236005	0	1.64802	0	0	0.108681	0.112251	0
MA	qGhMA-c19	D05	Gh_D05G1698	15330891..15338149	2.93277	17.211	7.15918	4.17483	3.58533	3.25219	3.30379	2.20781
MA	qGhMA-c19	D05	Gh_D05G1699	15339417..15344657	1.21681	2.02241	0.385401	3.87291	4.39342	6.15711	3.23639	3.0109
MA	qGhMA-c19	D05	Gh_D05G1700	15348863..15351235	0.161627	4.93953	10.8049	0.651354	0.178848	0	0.11531	0.0770402
MA	qGhMA-c19	D05	Gh_D05G1701	15352169..15356044	4.29631	5.58838	5.13909	2.17771	3.72564	2.49926	0.70551	0.908902
MA	qGhMA-c19	D05	Gh_D05G1702	15361476..15363176	1.26748	2.06174	2.14648	0.218454	1.2597	2.40923	1.3566	0.786372
MA	qGhMA-c19	D05	Gh_D05G1703	15364456..15374625	0.195133	0.677387	0.0553593	0.0637899	0.0919672	1.949	0.198968	0.0266752
MA	qGhMA-c19	D05	Gh_D05G1704	15376097..15377257	99.8954	126.187	142.215	193.236	92.5084	79.7808	51.6123	57.6468
MA	qGhMA-c19	D05	Gh_D05G1705	15381738..15385574	0.672256	1.89008	1.95545	3.91614	3.02242	2.25294	2.58315	1.3832
MA	qGhMA-c19	D05	Gh_D05G1706	15387302..15391568	3.94428	4.62838	4.23066	6.58252	8.19046	5.6325	4.9714	3.91486
MA	qGhMA-c19	D05	Gh_D05G1707	15396227..15399234	1.24906	3.0932	1.5145	0.719824	2.56938	2.52563	2.80047	2.29505
MA	qGhMA-c19	D05	Gh_D05G1708	15399601..15400419	2.21887	5.77119	4.30673	5.32283	6.10448	5.80724	4.42989	5.61383
MA	qGhMA-c19	D05	Gh_D05G1709	15401829..15405432	3.15566	1.30165	2.40665	2.43761	1.65616	0.507828	1.3618	0.315817
MA	qGhMA-c19	D05	Gh_D05G1710	15409889..15413267	21.3928	20.5703	21.7747	17.5436	15.3051	13.8084	9.40088	5.78931
MA	qGhMA-c19	D05	Gh_D05G1711	15416151..15420899	18.4194	69.4447	52.9597	16.3335	13.1138	19.3538	19.1598	12.1251
MA	qGhMA-c19	D05	Gh_D05G1712	15421987..15423158	0	0.63296	0	2.15186	4.12671	1.58789	0	1.08101
MA	qGhMA-c19	D05	Gh_D05G1713	15424332..15425084	2.90417	3.19755	1.75678	7.90939	9.77025	6.12221	0.551982	1.09859
MA	qGhMA-c19	D05	Gh_D05G1714	15428391..15429755	0.324058	0.907853	1.69754	0.373137	0.448243	0.895289	1.38716	0.386153
MA	qGhMA-c19	D05	Gh_D05G1715	15440744..15444091	0	0.228766	0.111947	0	0.124252	0	0	0.106418
MA	qGhMA-c19	D05	Gh_D05G1716	15445382..15451965	2.17645	2.05806	2.48112	11.4518	7.22243	2.52365	1.88553	0.222352
MA	qGhMA-c19	D05	Gh_D05G1717	15462487..15464180	3.59887	2.41627	1.92802	0.910378	4.66605	4.66691	2.12906	0.0836371
MA	qGhMA-c19	D05	Gh_D05G1718	15470174..15470644	4.70622	0	5.43326	0	6.05468	2.63292	0	0
MA	qGhMA-c19	D05	Gh_D05G1719	15507354..15508204	0.147924	0.151873	0.297016	0.686817	0.164986	0	0	0
MA	qGhMA-c19	D05	Gh_D05G1720	15513081..15516551	0.2033	0.361176	0.20229	3.96519	12.1053	4.63967	3.6995	1.45667
MA	qGhMA-c19	D05	Gh_D05G1721	15518301..15522054	8.96601	9.2649	7.40111	5.47738	9.13467	6.19557	2.59888	1.40338
MA	qGhMA-c19	D05	Gh_D05G1722	15522761..15524945	1.15042	2.4878	1.43364	5.04471	2.70228	1.93753	1.23121	1.30316
MA	qGhMA-c19	D05	Gh_D05G1723	15527023..15529359	2.64777	1.86662	1.82984	3.85885	5.04394	2.60766	1.15297	0.986513
MA	qGhMA-c19	D05	Gh_D05G1724	15543936..15545307	1.16167	0.799387	22.4477	0.677948	0.217117	0.266183	0.275991	0
MA	qGhMA-c19	D05	Gh_D05G1725	15565614..15566126	0	0	0	0	0	0	0	0
MA	qGhMA-c19	D05	Gh_D05G1726	15573560..15574502	21.2212	22.5023	14.5418	25.7959	50.9403	53.5687	51.6034	47.898
MA	qGhMA-c19	D05	Gh_D05G1727	15576266..15576517	0	0	0	0	0	0.673798	0	0
MA	qGhMA-c19	D05	Gh_D05G1728	15583603..15585169	4.63863	3.12836	4.05918	4.32598	4.53229	5.43543	3.30247	2.17251
MA	qGhMA-c19	D05	Gh_D05G1729	15592057..15592782	697.295	223.032	96.4026	92.5171	527.109	100.769	84.841	5.99195
MA	qGhMA-c19	D05	Gh_D05G1730	15594576..15597640	0	0	0	0	0	0	0	0
MA	qGhMA-c19	D05	Gh_D05G1731	15599444..15605358	2.56445	2.79058	2.77354	0.820799	2.15907	1.59181	0.968951	1.19006
MA	qGhMA-c19	D05	Gh_D05G1732	15606578..15608982	4.06979	5.14353	4.82035	5.07197	5.58727	2.73396	1.52782	1.52862
MA	qGhMA-c19	D05	Gh_D05G1733	15615822..15619934	2.13157	2.50661	0.862896	2.45017	9.56621	1.47314	1.71103	0.699223
MA	qGhMA-c19	D05	Gh_D05G1734	15621871..15626578	16.9185	18.6758	11.5081	18.2786	19.5885	20.1157	10.9909	4.63978
MA	qGhMA-c19	D05	Gh_D05G1735	15628690..15632211	0.554419	1.33959	0.759823	1.59373	1.30191	1.81981	1.08784	1.19017
MA	qGhMA-c19	D05	Gh_D05G1736	15634282..15636941	1.8855	4.16509	2.97981	6.426	11.059	5.34749	2.78351	1.55128
MA	qGhMA-c19	D05	Gh_D05G1737	15667478..15669094	0	0	0	0	0	0	0	0
MA	qGhMA-c19	D05	Gh_D05G1738	15677044..15679229	0	0	1.99294	0.135424	0	2.42275	1.00223	0
MA	qGhMA-c19	D05	Gh_D05G1739	15681201..15683890	2.23464	8.29706	1.68895	0.102477	0.689443	0.185497	0.255162	0.0854321
MA	qGhMA-c19	D05	Gh_D05G1740	15686588..15692902	13.3854	3.15163	2.82515	0.682086	0.655526	1.04814	1.31735	0.188777
MA	qGhMA-c19	D05	Gh_D05G1741	15717011..15718712	0	0	0	0	0	0	0	0
MA	qGhMA-c19	D05	Gh_D05G1742	15748696..15749199	0	48.3337	222.286	0.333378	0	5.03126	3.62222	0.265543
MA	qGhMA-c19	D05	Gh_D05G1743	15749742..15754445	0.240651	0.735409	0	0	0	0	0	0
MA	qGhMA-c19	D05	Gh_D05G1744	15771754..15772839	16.2268	12.0564	4.53094	27.9868	64.0792	41.0039	32.9191	26.9735
MA	qGhMA-c19	D05	Gh_D05G1745	15776103..15777005	0	6.32101	215.764	0.304081	0.292195	3.88974	2.05912	0.374013
MA	qGhMA-c19	D05	Gh_D05G1746	15784660..15785409	12.5524	3.90803	4.15196	0	1.84589	4.43319	2.59045	0
MA	qGhMA-c19	D05	Gh_D05G1747	15787393..15788985	0.749577	0.415898	0.611212	0.391714	1.12938	1.13019	0.680694	0.260081
MA	qGhMA-c19	D05	Gh_D05G1748	15790529..15792886	7.34035	9.09043	13.8923	21.8387	10.6466	11.8329	8.88837	4.86511
MA	qGhMA-c19	D05	Gh_D05G1749	15794186..15800643	1.25761	1.6225	4.01486	1.09141	1.51054	0.922929	0.761555	0.255086
MA	qGhMA-c19	D05	Gh_D05G1750	15802820..15803672	0	0.379612	1.84562	0	0	0	0	0
MA	qGhMA-c19	D05	Gh_D05G1751	15809652..15813160	15.9804	18.2075	14.1923	10.7712	9.34161	4.52104	5.42925	0.507979
MA	qGhMA-c19	D05	Gh_D05G1752	15822046..15822537	5.26838	4.8906	0	3.8035	7.97082	7.81458	2.5013	0.274884
MA	qGhMA-c19	D05	Gh_D05G1753	15825693..15827603	1.14454	1.17724	1.64387	0.570445	2.55782	1.68809	1.16568	1.85949
MA	qGhMA-c19	D05	Gh_D05G1754	15835118..15836050	1.28232	0	0.966636	6.70809	7.34064	2.86885	3.65691	43.1522
MA	qGhMA-c19	D05	Gh_D05G1755	15837493..15838825	1.23304	1.26233	0	0	0	2.46537	1.407	0.820343
MA	qGhMA-c19	D05	Gh_D05G1756	15839835..15841211	0.699161	0	0	0.345803	0.11077	0	0	0
MA	qGhMA-c19	D05	Gh_D05G1757	15845285..15847784	27.362	14.7363	58.1226	1.95974	9.29855	3.5123	2.1181	0.403683
MA	qGhMA-c19	D05	Gh_D05G1758	15856151..15857068	10.1764	15.2519	17.5115	0	0	0.137131	0	0.188623
MA	qGhMA-c19	D05	Gh_D05G1759	15866484..15869573	3.32093	7.37543	1.29428	0.463062	0.692305	53.6434	7.94267	0.300243
MA	qGhMA-c19	D05	Gh_D05G1760	15872410..15879280	0.104024	0.212511	0	0	0	0.143556	0	0
MA	qGhMA-c19	D05	Gh_D05G1761	15883188..15887725	29.9505	20.9779	20.379	23.3663	29.635	23.9634	10.9838	8.9431
MA	qGhMA-c19	D05	Gh_D05G1762	15890548..15893328	9.16317	3.57838	5.31252	2.09234	1.20636	2.66034	0.85988	0.916907
MA	qGhMA-c19	D05	Gh_D05G1763	15893887..15895300	5.89025	5.74467	8.72185	4.27287	7.06179	7.30253	6.08987	7.26535
MA	qGhMA-c19	D05	Gh_D05G1764	15897204..15903678	4.62271	6.53813	7.91226	6.62449	4.99554	6.70303	4.3141	3.78106
MA	qGhMA-c19	D05	Gh_D05G1765	15904696..15906214	6.82119	11.3102	7.12845	8.26092	11.2642	12.3302	7.45256	9.65315
MA	qGhMA-c19	D05	Gh_D05G1766	15910194..15910949	21.2558	7.39979	18.7401	1.14089	3.83674	3.60125	7.92663	2.63428
MA	qGhMA-c19	D05	Gh_D05G1767	15921231..15926005	0.197017	0	0	1.43411	1.08811	0	0	0
MA	qGhMA-c19	D05	Gh_D05G1768	15929886..15933011	7.75156	2.4169	0.557609	0.722987	1.93024	3.05838	1.502	0.402559
MA	qGhMA-c19	D05	Gh_D05G1769	15933478..15939761	0.29825	0.264516	0	1.75085	1.27235	1.05769	0.319291	0.0713022
MA	qGhMA-c19	D05	Gh_D05G1770	15950580..15953606	7.94174	5.90553	3.58954	5.50286	7.5021	5.42538	3.01653	2.28213
MA	qGhMA-c19	D05	Gh_D05G1771	15954937..15960454	14.3428	10.3138	10.8658	6.69942	11.569	11.9571	7.45637	4.71984
MA	qGhMA-c19	D05	Gh_D05G1772	16007832..16009395	1.50818	6.82122	0.377757	0.436484	1.25829	6.06501	1.61336	0.238862
MA	qGhMA-c19	D05	Gh_D05G1773	16038013..16040220	10.6182	15.5172	23.1279	1.88905	3.76022	1.9313	2.49662	0.887613
MA	qGhMA-c19	D05	Gh_D05G1774	16044340..16046611	0	5.47206	67.638	3.15341	1.86482	0.362343	0	0
MA	qGhMA-c19	D05	Gh_D05G1775	16047725..16049903	0	0	0	0.454724	0	0.0455714	0.0940965	0
MA	qGhMA-c19	D05	Gh_D05G1776	16051876..16055703	12.9152	0.410051	8.55361	0.529633	0.572648	0.0398624	0.246856	0
MA	qGhMA-c19	D05	Gh_D05G1777	16060299..16063202	9.57387	54.3563	30.1299	41.5554	58.1379	43.743	11.7924	6.70813
MA	qGhMA-c19	D05	Gh_D05G1778	16063580..16065423	0.52346	0.855572	0.732812	4.23117	1.2779	1.80592	0.597403	0.498169
MA	qGhMA-c19	D05	Gh_D05G1779	16073729..16074223	0.643746	579.742	70.889	0	0.758977	0	0	0
MA	qGhMA-c19	D05	Gh_D05G1780	16075657..16076164	0	16.4246	0.66158	0.775851	0	0	0	0
MA	qGhMA-c19	D05	Gh_D05G1781	16083477..16083929	0.331331	0	0	0	0	0	0	0
MA	qGhMA-c19	D05	Gh_D05G1782	16088408..16090454	5.60266	9.63888	21.1508	28.8513	22.6853	8.52303	2.99767	5.92239
MA	qGhMA-c19	D05	Gh_D05G1783	16094534..16100018	4.14477	5.23355	6.61629	3.3166	4.4095	4.00006	2.1324	2.7631
MA	qGhMA-c19	D05	Gh_D05G1784	16102915..16104494	8.58618	6.30095	9.88859	35.4673	18.6805	10.6888	11.1497	10.5929
MA	qGhMA-c19	D05	Gh_D05G1785	16106403..16109313	4.12308	22.929	3.83537	15.1697	16.7809	22.0816	13.9247	5.70423
MA	qGhMA-c19	D05	Gh_D05G1786	16112179..16114088	42.7877	1.45715	3.91557	0	0	0	0	0
MA	qGhMA-c19	D05	Gh_D05G1787	16123116..16131139	7.14086	5.0851	4.83168	2.96246	4.83705	5.17991	2.93783	2.89374
MA	qGhMA-c19	D05	Gh_D05G1788	16133696..16137341	3.18864	4.56049	1.96863	3.93141	4.36597	3.61892	2.92497	1.95481
MA	qGhMA-c19	D05	Gh_D05G1789	16145387..16145704	0	0	0	0	0	2.87876	3.45419	5.03714
MA	qGhMA-c19	D05	Gh_D05G1790	16161517..16165430	3.45752	13.6471	2.43016	19.6043	38.4386	17.7666	13.8286	9.3919
MA	qGhMA-c19	D05	Gh_D05G1791	16198925..16199389	1.27359	0	0	6.79189	5.43593	1.3065	0.453413	0
MA	qGhMA-c19	D05	Gh_D05G1792	16211856..16217256	4.06483	0.337557	0.132399	0.30517	0.219982	0.784003	0.33292	0.573668
MA	qGhMA-c19	D05	Gh_D05G1793	16218173..16222398	2.15427	7.64349	1.91175	1.0577	2.79558	9.18319	6.86378	3.49448
MA	qGhMA-c19	D05	Gh_D05G1794	16230601..16231065	0	0	0	0	0	0	0	0
MA	qGhMA-c19	D05	Gh_D05G1795	16257984..16261154	10.5163	6.02234	4.79124	0.638176	3.78195	4.13949	1.18452	0.966564
MA	qGhMA-c19	D05	Gh_D05G1796	16263239..16266736	5.12369	10.7498	10.5819	12.2992	7.62325	5.8771	6.56307	9.58547
MA	qGhMA-c19	D05	Gh_D05G1797	16267196..16271533	0	0	0	0.364248	0.272292	0.0978272	0.0504467	0
MA	qGhMA-c19	D05	Gh_D05G1798	16289901..16292878	3.37359	4.64211	3.40138	5.24617	5.39864	4.41131	2.50648	2.2524
MA	qGhMA-c19	D05	Gh_D05G1799	16295799..16296212	0	0	0	0	0	0	0	0
MA	qGhMA-c19	D05	Gh_D05G1800	16298868..16300043	30.1446	2.46463	4.3149	0.146643	0.281824	0.174625	0.361307	0.361052
MA	qGhMA-c19	D05	Gh_D05G1801	16317862..16319616	1.11578	0	0	0	0	0.139998	0	0
MA	qGhMA-c19	D05	Gh_D05G1802	16324194..16325508	0	0.192043	0	0	0	0	0	0
MA	qGhMA-c19	D05	Gh_D05G1803	16333908..16335342	1.36669	1.14488	1.24463	0.287612	0	0.171315	0	0.354232
MA	qGhMA-c19	D05	Gh_D05G1804	16346376..16348746	7.83029	14.6165	16.2191	1.9826	1.79942	0.659142	0.953653	0.181875
MA	qGhMA-c19	D05	Gh_D05G1805	16382050..16384629	12.3577	8.40943	1.66623	5.20546	3.47992	2.63998	0.839533	0.37353
MA	qGhMA-c19	D05	Gh_D05G1806	16389672..16392253	4.70788	5.18687	8.2369	21.4071	36.1094	7.6773	27.862	14.4244
MA	qGhMA-c19	D05	Gh_D05G1807	16393971..16396193	0.0784789	0.0799255	0.391435	3.52315	1.5627	0.650521	0.111981	0.149654
MA	qGhMA-c19	D05	Gh_D05G1808	16396937..16397842	0	0	0	0.365346	0	0	3.13815	13.1161
MA	qGhMA-c19	D05	Gh_D05G1809	16400474..16402739	4.12446	3.24067	5.66113	2.96994	5.80346	0.949372	0.490399	0.0818842
MA	qGhMA-c19	D05	Gh_D05G1810	16403288..16404133	0.14212	4.8119	42.4961	0.989107	0.158403	0	0.20268	0
MA	qGhMA-c19	D05	Gh_D05G1811	16429077..16433245	3.014	9.1761	2.99822	2.24962	5.11525	0.397077	0.614542	0.0457149
MA	qGhMA-c19	D05	Gh_D05G1812	16478515..16485937	7.05357	10.2766	4.12043	0.51045	1.44734	1.15916	0.79664	0.341893
MA	qGhMA-c19	D05	Gh_D05G1813	16512511..16516371	0.136002	0	0.20331	2.34534	60.4825	14.38	10.4802	1.36259
MA	qGhMA-c19	D05	Gh_D05G1814	16520212..16522728	25.0351	32.3903	40.0439	54.2575	28.0873	11.8315	8.06519	5.31629
MA	qGhMA-c19	D05	Gh_D05G1815	16524405..16526070	0	0.163019	0.319343	3.13236	2.30199	2.76356	0.228357	0.152576
MA	qGhMA-c19	D05	Gh_D05G1816	16534067..16537844	4.8017	6.598	13.7702	4.92169	4.51505	3.54297	2.68537	2.53906
MA	qGhMA-c19	D05	Gh_D05G1817	16541131..16542504	0.986587	0	0.109666	2.02651	0.243425	0	0.156376	0
MA	qGhMA-c19	D05	Gh_D05G1818	16543495..16546103	1.50787	2.53293	1.27819	1.90857	3.58505	2.81261	2.2592	1.65372
MA	qGhMA-c19	D05	Gh_D05G1819	16547249..16550232	15.6227	19.1083	15.3248	27.5683	21.9037	15.0722	11.5473	7.17067
MA	qGhMA-c19	D05	Gh_D05G1820	16550924..16552084	0.179733	2.59308	4.70531	17.1734	14.488	0.741743	0	0.170141
MA	qGhMA-c19	D05	Gh_D05G1821	16553717..16553899	0	0	0	0	0	0	0	0
MA	qGhMA-c19	D05	Gh_D05G1822	16556804..16558647	2.36234	2.49352	1.43155	0.874676	2.61514	3.72893	2.28722	2.4927
OA	qGhOA-c2	A02	Gh_A02G0335	3967277..3969372	0.331331	0.347596	0.338265	0	0	0	1.41534	0.310359
OA	qGhOA-c2	A02	Gh_A02G0336	3975675..3976993	2.11842	13.7924	0.669363	6.31375	6.06725	1.07673	0.318095	0.636344
OA	qGhOA-c2	A02	Gh_A02G0337	3977546..3977740	0	0	2.513	0	0	0	0	0
OA	qGhOA-c2	A02	Gh_A02G0338	3978156..3979116	40.905	172.384	67.2473	87.6769	88.1452	55.311	55.2455	18.0511
OA	qGhOA-c2	A02	Gh_A02G0339	4015866..4017254	39.241	143.289	24.9631	10.8823	5.36096	3.62131	1.81351	0.833068
OA	qGhOA-c2	A02	Gh_A02G0340	4024585..4025440	10.1303	8.79771	20.7442	7.18606	2.92067	2.42494	9.06417	3.77633
OA	qGhOA-c2	A02	Gh_A02G0341	4043200..4044684	8.7095	14.3685	8.0962	2.67576	3.48917	0	0.23431	0.467189
OA	qGhOA-c2	A02	Gh_A02G0342	4049103..4050907	4.64707	4.0256	2.43453	3.46814	1.66607	2.17295	0.794975	0.703542
OA	qGhOA-c2	A02	Gh_A02G0343	4056763..4057616	0.178748	0	1.07979	0.208258	0.200095	0.122951	0	0.16922
OA	qGhOA-c2	A02	Gh_A02G0344	4058105..4059394	55.8546	44.5942	25.1815	42.3648	51.4141	38.4107	33.2939	33.1706
OA	qGhOA-c2	A02	Gh_A02G0345	4060146..4061559	0.248141	0	0	0.291559	0.280081	0	0	0
OA	qGhOA-c2	A02	Gh_A02G0346	4061961..4063892	1.26781	1.23171	2.03019	3.66991	1.64192	2.70609	1.65206	2.42167
OA	qGhOA-c2	A02	Gh_A02G0347	4155805..4157030	0	0	0.231599	0	0	0	0	0
OA	qGhOA-c2	A02	Gh_A02G0348	4157040..4158574	0.163506	0	0.821936	0	0	0	0	0
OA	qGhOA-c2	A02	Gh_A02G0349	4163056..4164048	0.234206	1.19798	0	5.41695	1.17121	1.69592	0.501115	0.111347
OA	qGhOA-c2	A02	Gh_A02G0350	4173767..4174841	0	0	0	0	0	0	0	0
OA	qGhOA-c2	A02	Gh_A02G0351	4175226..4176080	0	0	0	0	0	0	0	0
OA	qGhOA-c2	A02	Gh_A02G0352	4184181..4191971	6.25731	4.80648	5.64412	1.69521	7.91393	5.23083	3.15001	3.3838
OA	qGhOA-c2	A02	Gh_A02G0353	4196077..4196373	8.37524	0	0	0.863372	0	0	0	0
OA	qGhOA-c2	A02	Gh_A02G0354	4202921..4203208	0	0	0	0	0	1.50237	1.05497	0.679654
OA	qGhOA-c13	A13	Gh_A13G1830	77951781..77952549	1.17245	0.825696	1.60446	3.73781	2.24303	0.799525	0	2.18777
OA	qGhOA-c13	A13	Gh_A13G1831	77954878..77956850	0.100187	0.613747	0.500707	0.231252	0.444459	1.03713	1.00051	0.572264
OA	qGhOA-c13	A13	Gh_A13G1832	77960849..77969001	13.164	6.02637	5.72591	3.42272	5.1211	5.80403	2.50843	1.97613
OA	qGhOA-c13	A13	Gh_A13G1833	77970309..77971082	1.90475	0	0	0	0	0.109273	0.226334	0.150481
OA	qGhOA-c13	A13	Gh_A13G1834	77972127..77974024	74.5688	58.172	91.5195	82.3774	77.2602	36.5439	32.8911	18.298
OA	qGhOA-c13	A13	Gh_A13G1835	77977752..77979585	0	0	0.130079	0.150045	0.144203	0	0	0.124597
OA	qGhOA-c13	A13	Gh_A13G1836	77987919..77989753	0.130555	0	0	0	0	0	0	0
OA	qGhOA-c13	A13	Gh_A13G1837	77992778..77994609	0.130555	0.132759	0	0	0	0	0	0
OA	qGhOA-c13	A13	Gh_A13G1838	77998172..78000007	0.261111	0.265518	0.390237	0.450135	0.216304	0	0	0.311493
OA	qGhOA-c13	A13	Gh_A13G1839	78021085..78021678	0	0	0.226721	0	0	0	0	0
OA	qGhOA-c13	A13	Gh_A13G1840	78032979..78037660	16.9235	14.26	11.9044	8.82086	13.4494	12.1795	7.33638	3.03342
OA	qGhOA-c13	A13	Gh_A13G1841	78042845..78045935	3.37478	1.63368	4.71568	0.388745	5.13688	1.22356	0.481521	0.723686
OA	qGhOA-c13	A13	Gh_A13G1842	78048214..78050507	1.26554	1.11778	1.68417	0.0971862	1.21417	1.74794	0.963041	0.482457
OA	qGhOA-c13	A13	Gh_A13G1843	78072686..78073792	6.28528	3.26232	0.618103	3.44973	5.60139	3.48391	3.38083	6.76688
OA	qGhOA-c13	A13	Gh_A13G1844	78074745..78077615	3.7473	15.5737	27.9011	13.6778	8.5889	7.42976	7.18265	5.34465
OA	qGhOA-c13	A13	Gh_A13G1845	78080574..78081146	7.77443	10.9971	6.91473	3.59303	3.71722	3.23326	1.00713	0.888549
OA	qGhOA-c13	A13	Gh_A13G1846	78099193..78099555	5.2374	4.06267	18.2163	19.5501	2.75914	24.9176	7.44807	1.76707
OA	qGhOA-c13	A13	Gh_A13G1847	78102332..78105317	8.92286	5.06686	9.00395	0.318178	0.509616	0.508044	0.524969	0.876231
OA	qGhOA-c13	A13	Gh_A13G1848	78107912..78154827	0	0.162432	0	0	0	0	0	0
OA	qGhOA-c13	A13	Gh_A13G1849	78163653..78164395	0	0	0	0	0	0	0	0.194492
OA	qGhOA-c13	A13	Gh_A13G1850	78167608..78168765	0	4.691	0.781734	0.225638	0.216835	157.52	192.095	724.632
OA	qGhOA-c13	A13	Gh_A13G1851	78178179..78182228	2.95726	3.8117	4.09622	4.09454	2.27757	7.62608	6.3238	3.67293
OA	qGhOA-c13	A13	Gh_A13G1852	78190828..78193044	0	0	0.178242	0	0	0	0	0
OA	qGhOA-c13	A13	Gh_A13G1853	78198316..78199383	0	0	0	0	0	0	0	0
OA	qGhOA-c13	A13	Gh_A13G1854	78204056..78206162	0.766175	2.44333	1.43534	3.86651	2.86639	3.702	2.73272	2.46247
OA	qGhOA-c13	A13	Gh_A13G1855	78207542..78210012	2.88702	2.58232	3.29841	1.57232	3.8845	2.64624	1.37182	1.27422
OA	qGhOA-c13	A13	Gh_A13G1856	78210509..78213978	2.35018	3.33591	4.4399	3.86723	4.64561	5.043	2.7545	3.03992
OA	qGhOA-c13	A13	Gh_A13G1857	78218302..78219009	1.24441	1.2821	1.6107	2.48517	1.98981	1.58971	0.253448	1.00985
OA	qGhOA-c13	A13	Gh_A13G1858	78220851..78221105	0	0	0	0	0	0	0	0
OA	qGhOA-c13	A13	Gh_A13G1859	78223580..78226159	0.765901	0.130748	0.895401	0.739044	0.994227	2.63978	1.82067	0.121285
OA	qGhOA-c13	A13	Gh_A13G1860	78229111..78236452	10.0403	9.34578	7.06029	4.82907	10.1517	11.8763	8.96893	5.1579
OA	qGhOA-c13	A13	Gh_A13G1861	78241810..78246867	2.37604	4.02109	3.15289	3.15082	3.20293	4.12589	2.33609	0.403489
OA	qGhOA-c13	A13	Gh_A13G1862	78252729..78255044	2.08445	7.07979	3.42505	16.0021	34.3047	23.07	16.1045	14.7247
OA	qGhOA-c13	A13	Gh_A13G1863	78256442..78264369	7.19157	10.595	5.81495	9.05611	9.26367	16.1776	11.877	8.27234
OA	qGhOA-c13	A13	Gh_A13G1864	78270382..78271984	8.79412	8.66267	11.4109	16.9247	6.738	6.28462	3.73377	3.38755
OA	qGhOA-c13	A13	Gh_A13G1865	78274414..78276108	6.36215	4.65716	4.49995	5.55595	8.07971	7.65161	3.54091	1.15378
OA	qGhOA-c13	A13	Gh_A13G1866	78278448..78278858	13.1307	32.6201	1.18863	211.343	70.0046	63.2174	10.4436	2.88343
OA	qGhOA-c13	A13	Gh_A13G1867	78280946..78283865	0.0779162	0.0793472	0	11.4795	8.70506	1.29174	1.22297	0.594347
OA	qGhOA-c13	A13	Gh_A13G1868	78311927..78313021	1.14792	0.2132	0.104349	0.120499	0.463184	0.360034	0.297746	0.0993172
OA	qGhOA-c13	A13	Gh_A13G1869	78320139..78321885	0	0	0	0	0	0	0	0.228389
OA	qGhOA-c13	A13	Gh_A13G1870	78331118..78332377	26.265	0	0.0885993	0	0	0	0	0
OA	qGhOA-c13	A13	Gh_A13G1871	78337722..78341117	3.53347	0.122344	0.179964	0.034564	0	0	0	0
OA	qGhOA-c13	A13	Gh_A13G1872	78354224..78355687	4.94167	0	0.447996	0.25845	0.331175	0	0	0
OA	qGhOA-c13	A13	Gh_A13G1873	78369203..78371860	0.265705	3.54015	0.266383	0	0	3.113	0.189478	0
OA	qGhOA-c13	A13	Gh_A13G1874	78399272..78402984	18.4421	16.6002	17.6058	7.87886	8.67226	11.0934	8.12093	7.52851
OA	qGhOA-c13	A13	Gh_A13G1875	78406872..78411685	30.8643	19.3517	23.8855	8.44723	16.9045	18.3108	8.70937	7.32358
OA	qGhOA-c13	A13	Gh_A13G1876	78418257..78419749	0	0	0	0	0	0	0	0
OA	qGhOA-c13	A13	Gh_A13G1877	78437786..78437989	0	0	0	0	0	0	0	0
OA	qGhOA-c13	A13	Gh_A13G1878	78442118..78444835	1.28662	0.505173	0.692399	1.37046	1.86574	3.6202	3.52989	1.0365
OA	qGhOA-c13	A13	Gh_A13G1879	78449773..78451909	1.99703	3.29256	2.4022	2.92956	5.17436	14.9424	7.56667	13.4693
OA	qGhOA-c13	A13	Gh_A13G1880	78460086..78466749	4.69686	3.39242	1.99099	2.5054	4.99022	4.32933	2.63676	1.59093
OA	qGhOA-c13	A13	Gh_A13G1881	78479800..78483583	2.73828	3.52001	5.60364	4.47576	7.96559	4.97896	9.04883	5.29284
OA	qGhOA-c13	A13	Gh_A13G1882	78486344..78495637	6.86164	6.18417	5.66413	10.2992	7.64501	5.60809	3.32196	1.11256
OA	qGhOA-c13	A13	Gh_A13G1883	78498486..78502363	0	0.571129	27.8678	0	0.103398	0.128822	0	0
OA	qGhOA-c13	A13	Gh_A13G1884	78505861..78517333	6.8938	4.59775	5.53498	3.4565	4.9112	4.59188	2.54759	1.04323
OA	qGhOA-c13	A13	Gh_A13G1885	78531900..78541878	1.01473	2.16428	2.76418	3.08452	0.817718	2.29264	3.15872	4.39347
OA	qGhOA-c13	A13	Gh_A13G1886	78545244..78546671	3.7728	3.05767	2.30392	1.77229	1.95872	1.968	0.549332	0.367104
OA	qGhOA-c13	A13	Gh_A13G1887	78553086..78553817	0	0	0	0	0	0	0	0
OA	qGhOA-c13	A13	Gh_A13G1888	78556416..78559469	10.104	11.3811	9.70663	8.04598	12.0567	13.4712	11.2815	7.96131
OA	qGhOA-c13	A13	Gh_A13G1889	78560143..78567139	0.127469	0.0429878	0.0210824	0.0728654	0.0233452	0	0.0303291	0
OA	qGhOA-c13	A13	Gh_A13G1890	78568481..78571731	13.8418	15.6964	14.4329	36.531	29.1639	13.8798	10.9594	19.0805
OA	qGhOA-c13	A13	Gh_A13G1891	78586052..78590707	0	0	0	0	0	0	0	0
OA	qGhOA-c13	A13	Gh_A13G1892	78592384..78592758	7.19945	12.9206	9.74874	18.4193	12.9999	2.75522	1.92017	4.60016
OA	qGhOA-c13	A13	Gh_A13G1893	78594055..78600807	2.56891	2.02652	2.23287	0.858957	3.21019	3.09049	1.41887	0.789871
OA	qGhOA-c13	A13	Gh_A13G1894	78602927..78604611	4.18813	2.31892	4.04785	2.06002	3.95871	2.99382	2.52653	3.35911
OA	qGhOA-c13	A13	Gh_A13G1895	78611811..78625071	4.03858	6.39996	4.2481	7.23256	10.0601	7.43345	5.31683	4.72373
OA	qGhOA-c13	A13	Gh_A13G1896	78631648..78635500	15.3176	9.27756	9.37367	3.54793	10.9581	13.3227	10.0379	7.09214
OA	qGhOA-c13	A13	Gh_A13G1897	78637313..78638760	9.09015	4.90427	8.85886	4.40685	3.68827	2.37143	1.57692	0.817279
OA	qGhOA-c13	A13	Gh_A13G1898	78646029..78647024	0	0	0	0.269865	12.9663	0.241412	0.166441	0
OA	qGhOA-c13	A13	Gh_A13G1899	78648795..78651072	20.6286	19.3299	16.3621	35.5153	25.4994	20.3128	15.0649	8.42151
OA	qGhOA-c13	A13	Gh_A13G1900	78656582..78662084	2.74052	0.784321	1.53532	1.01326	1.82569	2.19304	1.87651	1.25146
OA	qGhOA-c13	A13	Gh_A13G1901	78664821..78671747	2.70166	8.93868	5.83745	6.99436	7.63471	9.33235	6.42516	4.07957
OA	qGhOA-c13	A13	Gh_A13G1902	78673352..78675310	10.2619	7.77506	7.458	14.3958	9.70292	9.7614	4.49446	3.21524
OA	qGhOA-c26	D12	Gh_D12G0929	34129835..34132499	126.79	153.604	90.7507	113.571	124.872	85.7524	54.5205	24.47
OA	qGhOA-c26	D12	Gh_D12G0930	34223028..34227885	15.0148	20.6285	16.3768	21.6588	11.8056	14.2623	11.7224	5.24581
OA	qGhOA-c26	D12	Gh_D12G0931	34335811..34336219	0	0	0	0	0	0	0	0
OA	qGhOA-c26	D12	Gh_D12G0932	34338267..34340662	0.454076	1.39916	0	5.2729	3.03993	2.81425	0.863353	0.287138
OA	qGhOA-c26	D12	Gh_D12G0933	34343392..34344990	0	0	0	0	0	0	0	0
OA	qGhOA-c26	D12	Gh_D12G0934	34370897..34372996	9.86938	10.8365	8.5173	3.98598	5.60757	3.2038	1.36548	3.07887
OA	qGhOA-c26	D12	Gh_D12G0935	34381504..34383435	4.40979	6.83039	4.38961	4.1761	13.6827	3.8495	2.12407	1.57935
OA	qGhOA-c26	D12	Gh_D12G0936	34475823..34479307	4.5008	6.75528	8.36234	29.6802	9.59796	10.8032	8.90666	7.53692
OA	qGhOA-c26	D12	Gh_D12G0937	34481160..34483656	0	0	0	0	0	0	0	0
OA	qGhOA-c26	D12	Gh_D12G0938	34488085..34489880	1.39182	3.76252	5.7778	6.28009	2.91967	3.47113	2.97654	3.29519
OA	qGhOA-c26	D12	Gh_D12G0939	34530422..34531381	0.365763	0.37439	0.366327	0	0	0.756574	0.521711	0.115888
OA	qGhOA-c26	D12	Gh_D12G0940	34540780..34542144	0	0.165064	0	0	0	0.223822	0	0
OA	qGhOA-c26	D12	Gh_D12G0941	34578510..34580023	0	0	0	0.298583	0	0	0	0
OA	qGhOA-c26	D12	Gh_D12G0942	34606050..34606487	0	5.50413	0	0	0	0	0	0
OA	qGhOA-c26	D12	Gh_D12G0943	34618025..34619181	0.263557	5.26663	34.8748	0	0	0	0	0
OA	qGhOA-c26	D12	Gh_D12G0944	34620994..34622956	1.0504	2.2412	2.57598	3.63477	1.79942	2.307	1.08989	1.09125
OA	qGhOA-c26	D12	Gh_D12G0945	34623539..34640037	8.73824	6.20968	5.68118	4.57277	4.88025	7.63024	4.37527	2.93553
OA	qGhOA-c26	D12	Gh_D12G0946	34710198..34712679	0	0.407751	0.396211	0	0	0.790218	0	0
OA	qGhOA-c26	D12	Gh_D12G0947	34725440..34727779	0	0.325066	0.318189	0.489935	0.941626	1.24394	0.151293	0.807365
OA	qGhOA-c26	D12	Gh_D12G0948	34788699..34790703	0	0.140822	0	3.18406	6.73103	0.567762	0	0.130392
OA	qGhOA-c26	D12	Gh_D12G0949	34802283..34803999	0	0	0	0	0	0	0	0
OA	qGhOA-c26	D12	Gh_D12G0950	34805524..34808719	1.1593	0.294466	0	0	0	0	0	0
OA	qGhOA-c26	D12	Gh_D12G0951	34847503..34848237	0	0.523255	1.70463	1.18326	2.46329	0.816236	0.241607	0
OA	qGhOA-c26	D12	Gh_D12G0952	34924894..34928385	3.50912	4.26363	2.5649	1.11244	4.80998	14.3844	17.2854	14.9697
OA	qGhOA-c26	D12	Gh_D12G0953	34950153..34952411	0.136183	0.139627	0.136572	0.631404	1.66847	2.43986	3.30178	1.16382
OA	qGhOA-c26	D12	Gh_D12G0954	34954284..34955916	3.90815	4.54133	4.41225	12.6151	5.38327	7.19572	3.33729	1.82314
OA	qGhOA-c26	D12	Gh_D12G0955	34963081..34963275	0	0	0	0	2.80904	0	0	0
OA	qGhOA-c26	D12	Gh_D12G0956	34965581..34968133	0	0	0	0	0.056486	0	0	0
OA	qGhOA-c26	D12	Gh_D12G0957	34969310..34972280	2.42433	4.01465	4.96879	9.87743	8.08077	5.65301	2.47012	1.75652
OA	qGhOA-c26	D12	Gh_D12G0958	34986781..34987350	0.237304	0	0	0	0	0	0	0
OA	qGhOA-c26	D12	Gh_D12G0959	34992782..34993564	0.469331	0	0	0	0	0	0	0
OA	qGhOA-c26	D12	Gh_D12G0960	34997074..34997703	0.41429	0	0	0	0	0	0	0.195709
OA	qGhOA-c26	D12	Gh_D12G0961	35016290..35020180	18.3922	15.026	17.5328	22.8341	12.111	7.57583	6.72462	5.36566
OA	qGhOA-c26	D12	Gh_D12G0962	35030016..35036367	0.806613	1.95519	2.78111	1.49693	1.23313	3.51694	4.25026	5.56755
OA	qGhOA-c26	D12	Gh_D12G0963	35054472..35055761	0	0	0	0	0	0	0	0
OA	qGhOA-c26	D12	Gh_D12G0964	35094746..35096023	0	0	0	0	0	0	0	0
OA	qGhOA-c26	D12	Gh_D12G0965	35117734..35120355	3.7175	3.34034	5.07281	1.04165	1.00098	1.94257	0.964168	2.14296
OA	qGhOA-c26	D12	Gh_D12G0966	35125725..35127517	0	0.110913	0	0	0	0	0.30963	0.516272
OA	qGhOA-c26	D12	Gh_D12G0967	35136104..35136292	0	0	0	0	0	0	0	0
OA	qGhOA-c26	D12	Gh_D12G0968	35140057..35148938	0	0	0	0	0	0	0	0
OA	qGhOA-c26	D12	Gh_D12G0969	35177184..35178314	132.235	173.992	106.41	280.025	266.609	168.477	156.498	119.058
OA	qGhOA-c26	D12	Gh_D12G0970	35179133..35181587	4.59532	5.63644	11.5835	9.47793	6.12233	5.27731	4.33962	5.35215
OA	qGhOA-c26	D12	Gh_D12G0971	35188111..35190510	0	15.544	0	0.475069	0	0.139674	0	0
OA	qGhOA-c26	D12	Gh_D12G0972	35206100..35207034	2.56731	3.98451	14.6948	1.00133	2.64548	0	0	0
OA	qGhOA-c26	D12	Gh_D12G0973	35210104..35210583	6.07168	2.22215	57.1954	2.87298	5.86377	0.830968	2.16183	0.56981
OA	qGhOA-c26	D12	Gh_D12G0974	35278981..35279484	3.95563	1.47359	38.1964	0.333378	3.84266	0	0	0
OA	qGhOA-c26	D12	Gh_D12G0975	35282780..35283283	0	0	0	0	0	0	0	0
OA	qGhOA-c26	D12	Gh_D12G0976	35308201..35308719	0	0	0	19.7828	0	0	0	0
OA	qGhOA-c26	D12	Gh_D12G0977	35335184..35335669	7.74895	0.311445	103.447	0	1.01521	0.203991	0	0
OA	qGhOA-c26	D12	Gh_D12G0978	35337512..35339104	0	0	0	0	0	0	0	0
OA	qGhOA-c26	D12	Gh_D12G0979	35352987..35354509	0	0	0	0	0	0	0	0
OA	qGhOA-c26	D12	Gh_D12G0980	35355841..35361304	32.7888	50.1059	15.605	65.5966	54.4451	48.4074	38.7434	28.4237
OA	qGhOA-c26	D12	Gh_D12G0981	35361871..35363766	1.94047	0.564038	0.483524	1.91247	1.37849	1.14936	0.593369	0.595086
OA	qGhOA-c26	D12	Gh_D12G0982	35364351..35367561	2.88007	3.39895	2.60135	2.00489	3.21077	3.6703	2.25899	0.819983
OA	qGhOA-c26	D12	Gh_D12G0983	35369992..35371317	7.08777	9.74113	10.2494	6.77818	10.1757	8.99941	4.14546	11.8689
OA	qGhOA-c26	D12	Gh_D12G0984	35372095..35373312	0	0	0	0	0	0	0	0
OA	qGhOA-c26	D12	Gh_D12G0985	35380620..35387667	9.63437	6.45982	6.47671	3.50865	6.70605	7.56425	3.426	2.36566
OA	qGhOA-c26	D12	Gh_D12G0986	35389112..35391136	0.47139	0.265906	0.312744	0.480823	0.404351	1.08659	0.523269	0.500325
OA	qGhOA-c26	D12	Gh_D12G0987	35440118..35447126	13.4229	8.17714	7.49354	4.68088	10.5174	9.92216	6.07548	3.53188
OA	qGhOA-c26	D12	Gh_D12G0988	35457800..35458894	1.35664	0	0.208698	0.481994	0.57898	0.21602	0.595492	0.595903
OA	qGhOA-c26	D12	Gh_D12G0989	35459630..35462509	2.57739	4.53372	6.38856	5.84351	4.83824	7.87687	4.79213	4.84057
OA	qGhOA-c26	D12	Gh_D12G0990	35465450..35467181	0.416939	1.72448	0	5.6066	5.15225	3.86683	3.26847	0.984713
OA	qGhOA-c26	D12	Gh_D12G0991	35469342..35470391	1.64431	1.4566	4.4963	0.633285	1.70398	1.28558	0.469127	0
OA	qGhOA-c26	D12	Gh_D12G0992	35479428..35480324	1.05851	0.949188	1.06115	0.919767	1.17842	0.182379	0	0
OA	qGhOA-c26	D12	Gh_D12G0993	35484044..35497946	0	0	0	0	0	0	0	0
OA	qGhOA-c26	D12	Gh_D12G0994	35515365..35517987	0	0	0	0	0	0	0	0
PA	qGhPA-c7	A07	Gh_A07G0027	308432..308775	0	0	0	8.63599	109.405	0	0	0
PA	qGhPA-c7	A07	Gh_A07G0028	325401..327555	2.06867	2.12141	1.38327	2.39832	3.07271	1.99552	1.77016	2.88065
PA	qGhPA-c7	A07	Gh_A07G0029	332762..334807	2.67227	4.22705	3.16287	13.2111	6.61762	5.44389	7.27676	7.27399
PA	qGhPA-c7	A07	Gh_A07G0030	338636..341783	0.198215	0.403157	0.13167	1.67073	1.53269	0.410972	0.0942872	0
PA	qGhPA-c7	A07	Gh_A07G0031	430592..432640	9.30815	4.93521	2.10983	5.93354	11.6905	2.7536	4.94489	4.84119
PA	qGhPA-c7	A07	Gh_A07G0032	456952..458079	0.806455	0	0.100767	0	0	0	0	0
PA	qGhPA-c7	A07	Gh_A07G0033	465828..472776	9.30586	6.68307	6.52264	1.13997	4.9305	4.86845	3.15436	2.85845
PA	qGhPA-c7	A07	Gh_A07G0034	489638..493051	5.44571	4.45885	4.24173	6.16064	6.72725	10.4304	4.14273	1.72553
PA	qGhPA-c7	A07	Gh_A07G0035	495132..498428	3.27504	5.82332	4.11281	1.07906	4.66641	6.71788	5.34003	2.76279
PA	qGhPA-c7	A07	Gh_A07G0036	508357..509979	0	0	0	0.305953	0	0	0	0
PA	qGhPA-c7	A07	Gh_A07G0037	522650..524702	1.05585	4.58686	6.61063	9.88018	3.79686	7.25275	5.41757	7.18042
PA	qGhPA-c7	A07	Gh_A07G0038	526821..530646	1.79697	1.82933	3.5093	1.0338	1.2419	0.87937	0.747881	0.642671
PA	qGhPA-c7	A07	Gh_A07G0039	553515..572325	9.80551	11.9708	6.61283	3.38222	4.43265	2.89	1.52944	1.22831
PA	qGhPA-c7	A07	Gh_A07G0040	573679..576822	9.5475	11.6819	11.4428	9.21589	8.94197	6.54226	3.51573	2.49631
PA	qGhPA-c7	A07	Gh_A07G0041	580211..587093	0.687027	0.174493	0.228005	0.525887	0.631775	0.554163	0.326831	0.164012
PA	qGhPA-c7	A07	Gh_A07G0042	588338..599381	0	0.0494261	0.0968954	0	0	0	0	0
PA	qGhPA-c7	A07	Gh_A07G0043	611000..611516	0	0.698485	0.675133	1.58392	3.03591	2.60792	1.82698	0
PA	qGhPA-c7	A07	Gh_A07G0044	615041..620531	3.25769	3.70856	3.74633	4.57819	3.96622	3.0291	1.92383	1.18005
PA	qGhPA-c7	A07	Gh_A07G0045	622347..625131	0.137278	1.48566	1.77493	1.57404	2.92479	1.42436	1.24093	1.35569
PA	qGhPA-c7	A07	Gh_A07G0046	626036..629783	0	0.142537	3.8402	1.69154	7.50901	0	0.0999568	0.400965
PA	qGhPA-c7	A07	Gh_A07G0047	636876..637478	0.21971	2.27484	2.44249	2.82987	2.96582	1.3578	0.939375	1.24438
PA	qGhPA-c7	A07	Gh_A07G0048	637527..639799	0.0711167	3.25646	3.61564	8.66977	7.07441	3.24323	2.02965	3.59567
PA	qGhPA-c7	A07	Gh_A07G0049	642803..647317	16.0367	7.19992	13.7652	2.89433	2.60721	4.60956	3.10822	1.47638
PA	qGhPA-c7	A07	Gh_A07G0050	651498..654523	12.9723	3.36719	1.57635	2.32868	3.60277	5.99257	2.04934	0.331144
PA	qGhPA-c7	A07	Gh_A07G0051	665170..668200	10.78	4.20364	7.3203	6.15896	12.7681	5.07034	7.30929	2.91628
PA	qGhPA-c7	A07	Gh_A07G0052	669650..676544	0.718418	0.162616	3.26519	0.551403	0.0883191	0.0551362	0	0
PA	qGhPA-c7	A07	Gh_A07G0053	685061..686005	0.372733	0.254419	0	1.15045	1.93462	5.82471	0.886071	0.472309
PA	qGhPA-c7	A07	Gh_A07G0054	696341..696913	0.942356	2.68819	0	0.276387	0.265515	0	0	0
PA	qGhPA-c7	A07	Gh_A07G0055	709368..712982	1.90128	2.34762	1.12493	9.78719	11.0497	4.08664	1.90682	1.81631
PA	qGhPA-c13-1	A13	Gh_A13G0279	3408456..3410939	0	0	0.263879	0.989269	0.65821	0.183024	0	0
PA	qGhPA-c13-1	A13	Gh_A13G0280	3416591..3417577	28.0504	6.50872	28.5185	10.2707	44.6326	8.66299	19.2484	1.8851
PA	qGhPA-c13-1	A13	Gh_A13G0281	3426743..3430824	0.448775	2.68611	0.847976	9.31269	6.13184	3.50793	1.34513	2.53062
PA	qGhPA-c13-1	A13	Gh_A13G0282	3435024..3438158	0	1.21955	3.88263	0.6892	3.8913	0.982825	0.747881	0.571263
PA	qGhPA-c13-1	A13	Gh_A13G0283	3449745..3459435	0.689982	1.90605	3.14631	15.5084	17.114	8.24881	4.29787	1.38019
PA	qGhPA-c13-1	A13	Gh_A13G0284	3463829..3465290	0	0	0	4.59887	3.68181	0.449599	0	0
PA	qGhPA-c13-1	A13	Gh_A13G0285	3510618..3511367	0	0	0	0	0	0	0	0
PA	qGhPA-c13-1	A13	Gh_A13G0286	3515425..3520119	3.30366	3.97826	0.574768	2.41356	0.545815	10.8282	0.884151	0.63166
PA	qGhPA-c13-1	A13	Gh_A13G0287	3522889..3530986	26.5655	19.8953	15.5867	11.4119	23.8032	19.0233	9.79697	5.87278
PA	qGhPA-c13-1	A13	Gh_A13G0288	3532356..3534210	5.37601	12.4295	26.9723	13.1133	20.9277	4.33992	1.73649	0.579335
PA	qGhPA-c13-1	A13	Gh_A13G0289	3540020..3542172	1.72654	0.0799255	0.469722	0.451685	0.347268	0.542101	0.335943	0.0748269
PA	qGhPA-c13-1	A13	Gh_A13G0290	3544000..3546594	3.03871	3.49948	1.79965	2.70736	2.20104	4.05739	2.03869	0
PA	qGhPA-c13-1	A13	Gh_A13G0291	3572698..3574345	0.173222	0.882908	1.81574	9.97953	3.16486	3.4688	2.47153	2.55852
PA	qGhPA-c13-1	A13	Gh_A13G0292	3615080..3618600	5.42711	6.02366	6.65878	7.90698	5.59339	4.00907	1.90174	2.90155
PA	qGhPA-c13-1	A13	Gh_A13G0293	3624563..3624805	0	0	0	0	0	0	0	0
PA	qGhPA-c13-1	A13	Gh_A13G0294	3713736..3714515	218.212	147.22	253.064	113.333	199.314	254.415	158.411	109.272
PA	qGhPA-c13-1	A13	Gh_A13G0295	3737161..3741375	3.12863	0.6575	1.25138	0.655619	1.09223	0.897607	0.544605	0.547251
PA	qGhPA-c13-1	A13	Gh_A13G0296	3742811..3745708	0.880468	1.17373	1.75286	1.01067	1.15347	0.913193	0.863904	1.2088
PA	qGhPA-c13-1	A13	Gh_A13G0297	3746368..3748655	20.6645	32.7763	18.5151	18.7545	34.1071	26.703	16.6381	15.7451
PA	qGhPA-c13-1	A13	Gh_A13G0298	3756542..3758350	2.64953	3.48861	1.13771	3.35953	1.40359	2.34837	10.6173	9.11156
PA	qGhPA-c13-1	A13	Gh_A13G0299	3760848..3763402	2.55875	4.71372	5.23848	8.5082	3.05676	3.01068	2.07239	2.17738
PA	qGhPA-c13-1	A13	Gh_A13G0300	3780549..3784526	16.3234	22.4804	11.9404	7.51526	24.6766	12.4572	8.42944	2.00116
PA	qGhPA-c13-1	A13	Gh_A13G0301	3788091..3790948	12.2228	14.4231	59.1836	17.3439	24.223	14.3815	7.57528	9.82386
PA	qGhPA-c13-1	A13	Gh_A13G0302	3791750..3797219	18.4963	17.3669	11.4031	12.9649	18.9062	20.3308	10.1929	5.33546
PA	qGhPA-c13-1	A13	Gh_A13G0303	3799962..3803514	0.0518766	0	0.0516239	0.0595254	0	0	0	0
PA	qGhPA-c13-1	A13	Gh_A13G0304	3807435..3809804	12.7985	17.3585	15.0411	8.83347	17.2089	11.8186	9.56936	4.95479
PA	qGhPA-c13-1	A13	Gh_A13G0305	3811874..3812794	5.76684	6.16968	8.21909	7.12314	7.70036	1.41339	0.731126	0
PA	qGhPA-c13-1	A13	Gh_A13G0306	3814686..3817593	7.8383	8.57805	7.05915	7.85039	6.2123	5.85977	5.3054	4.92106
PA	qGhPA-c13-1	A13	Gh_A13G0307	3820588..3822955	1.05369	2.90645	0.632225	2.55532	1.0524	1.81755	6.91451	5.91611
PA	qGhPA-c13-1	A13	Gh_A13G0308	3834044..3835974	0	0	0	0	0	0	0	0
PA	qGhPA-c13-1	A13	Gh_A13G0309	3846047..3855175	1.71918	7.26366	3.62165	0.0938135	0.0901658	0	0	0
PA	qGhPA-c13-1	A13	Gh_A13G0310	3870871..3872493	0.359048	1.71463	0	0	0.133042	0.0825284	0.170714	0.910232
PA	qGhPA-c13-1	A13	Gh_A13G0311	3890338..3896307	25.0267	11.6447	13.4044	11.0046	14.5593	9.52401	5.99561	3.21506
PA	qGhPA-c13-1	A13	Gh_A13G0312	3896656..3905403	0.856834	0.671625	0.43911	1.67605	1.06382	2.83177	0.710212	0.634788
PA	qGhPA-c13-1	A13	Gh_A13G0313	3916329..3919991	3.28269	4.49246	4.71644	7.61607	7.24985	3.53444	0.990986	0.723083
PA	qGhPA-c13-1	A13	Gh_A13G0314	3920394..3923558	24.7499	25.4805	22.1051	29.9732	28.1286	47.7392	33.8615	18.3456
PA	qGhPA-c13-1	A13	Gh_A13G0315	3931517..3936835	12.8018	11.7885	12.1505	3.65869	9.88537	13.5033	6.17567	3.84451
PA	qGhPA-c13-1	A13	Gh_A13G0316	3939395..3939688	0	10.1193	27.0675	1.76639	0	0.479986	0	0
PA	qGhPA-c13-1	A13	Gh_A13G0317	3946267..3949096	5.07459	5.30612	5.15034	10.8872	5.09193	4.73774	3.62131	2.52098
PA	qGhPA-c13-1	A13	Gh_A13G0318	3950938..3951536	0	0.282089	0.274972	0	0	0	0	0
PA	qGhPA-c13-1	A13	Gh_A13G0319	3955823..3958490	3.54143	2.71128	3.44091	4.76733	4.03594	4.95634	2.80688	3.09086
PA	qGhPA-c13-1	A13	Gh_A13G0320	3959963..3963628	0	0	0.162894	3.28971	2.61953	5.46832	0.465857	0.0778073
PA	qGhPA-c13-1	A13	Gh_A13G0321	3969601..3970068	0.315321	0.330179	0	0	0	0	0	0
PA	qGhPA-c13-1	A13	Gh_A13G0322	3981711..3983922	1.63292	2.64666	1.05571	8.64249	5.111	6.89531	2.74077	1.92086
PA	qGhPA-c13-1	A13	Gh_A13G0323	3985607..4007474	6.88916	1.47671	1.55647	27.9927	19.126	13.5668	5.5477	5.91913
PA	qGhPA-c13-1	A13	Gh_A13G0324	4027559..4031152	0	0	0	0	0	1.43729	0.373414	0
PA	qGhPA-c13-1	A13	Gh_A13G0325	4045870..4052172	2.70446	1.87112	1.60543	0.755176	1.6694	1.7576	0.941579	0.50478
PA	qGhPA-c13-1	A13	Gh_A13G0326	4055081..4056709	0.132952	0	0.198721	0.0764104	0.073435	0	0	0
PA	qGhPA-c13-1	A13	Gh_A13G0327	4059009..4060859	0.981911	0.997614	0.230036	3.97934	3.44202	0.598993	0.164862	0.220612
PA	qGhPA-c13-1	A13	Gh_A13G0328	4068317..4068671	0	0	0	0	0	4.38199	0	0
PA	qGhPA-c13-1	A13	Gh_A13G0329	4087648..4090709	4.95934	8.87818	7.47784	9.71158	7.56995	18.9263	7.87655	8.11012
PA	qGhPA-c13-1	A13	Gh_A13G0330	4099795..4101750	6.40304	12.502	10.0493	29.9499	11.6547	7.19916	5.48126	5.22807
PA	qGhPA-c13-1	A13	Gh_A13G0331	4108329..4110814	0	0	0.0905881	0	0.20098	0	0	0
PA	qGhPA-c13-1	A13	Gh_A13G0332	4164728..4165240	0.275387	0.574017	0	0	0.623687	0	0	0.258944
PA	qGhPA-c13-1	A13	Gh_A13G0333	4181823..4185207	3.47215	2.39355	1.40617	5.19459	2.59999	2.07297	1.20496	0.983148
PA	qGhPA-c13-1	A13	Gh_A13G0334	4186133..4188366	0	0.414812	0	3.51806	0.901327	1.24171	0	0.189768
PA	qGhPA-c13-1	A13	Gh_A13G0335	4208697..4209673	0.560236	0	0	0	0	0	0	0
PA	qGhPA-c13-1	A13	Gh_A13G0336	4331558..4332215	0	0	0	0	0	0	0	0
PA	qGhPA-c13-1	A13	Gh_A13G0337	4334815..4335490	0	0	0	0	0	0	0	0
PA	qGhPA-c13-1	A13	Gh_A13G0338	4378253..4383193	3.56119	7.11816	2.26708	4.15648	3.41482	2.90599	1.9996	1.72804
PA	qGhPA-c13-1	A13	Gh_A13G0339	4393130..4394155	4.39341	1.72776	0.563645	0.65103	0.500489	0	0	0
PA	qGhPA-c13-1	A13	Gh_A13G0340	4400744..4404830	9.22013	7.67256	7.26088	3.31299	10.8625	12.5008	9.05192	9.5128
PA	qGhPA-c13-1	A13	Gh_A13G0341	4406915..4409832	5.46328	2.6217	4.2393	1.80393	3.34318	3.76856	2.22666	1.80298
PA	qGhPA-c13-1	A13	Gh_A13G0342	4424560..4425537	30.4075	28.5525	105.31	0.413809	0.530194	0.493368	0.680362	0.340099
PA	qGhPA-c13-1	A13	Gh_A13G0343	4486718..4487837	0	0	0.207758	2.88731	0.924652	1.8385	0	0
PA	qGhPA-c13-1	A13	Gh_A13G0344	4504698..4507568	0	0.484709	0	0.365346	0.702088	0.108226	0	0
PA	qGhPA-c13-1	A13	Gh_A13G0345	4507811..4515494	18.4398	11.3519	9.84587	7.31285	10.7273	8.46114	3.82789	1.54756
PA	qGhPA-c13-1	A13	Gh_A13G0346	4554369..4559010	0.0639962	0.0650666	0.0637551	0.367692	0.212026	0.353864	0	0
PA	qGhPA-c13-1	A13	Gh_A13G0347	4617242..4618999	9.53418	6.02545	7.3653	9.19688	6.13998	6.21043	2.00605	1.51696
PA	qGhPA-c13-1	A13	Gh_A13G0348	4619475..4620029	0.7388	0.767337	0	0.578581	1.38952	0.506745	1.40358	0.696095
PA	qGhPA-c13-1	A13	Gh_A13G0349	4620485..4622499	3.04068	4.12385	8.75758	8.77912	3.6898	4.17337	5.9995	2.42627
PA	qGhPA-c13-1	A13	Gh_A13G0350	4632743..4643090	7.46125	1.60618	1.14437	4.20834	36.9549	1.68542	11.7732	3.62717
PA	qGhPA-c13-1	A13	Gh_A13G0351	4657284..4659998	0.0852521	0.0868917	0.936061	0.196427	0	0	0	0.0812456
PA	qGhPA-c13-1	A13	Gh_A13G0352	4709979..4712007	10.2101	3.02664	1.99742	1.25657	5.43447	10.0829	1.90811	1.79861
PA	qGhPA-c13-1	A13	Gh_A13G0353	4720355..4724328	2.11048	1.35999	2.244	0.242701	0.621995	0.631945	0.803104	0.134229
PA	qGhPA-c13-1	A13	Gh_A13G0354	4728159..4728714	8.11988	7.19185	6.04758	7.02675	13.4976	6.83626	12.0084	14.6457
PA	qGhPA-c13-1	A13	Gh_A13G0355	4761449..4763224	11.4985	20.8304	12.3115	19.0907	10.9058	1.58764	2.23112	0.438116
PA	qGhPA-c13-1	A13	Gh_A13G0356	4764444..4767387	0.702926	1.51124	4.59664	2.0677	1.29596	1.99619	2.89757	2.23411
PA	qGhPA-c13-1	A13	Gh_A13G0357	4769753..4771345	4.49746	5.61463	5.84047	3.68211	6.77627	3.90858	4.47313	1.69053
PA	qGhPA-c13-1	A13	Gh_A13G0358	4771864..4775437	0.261883	0.531812	0.0521239	2.1036	0.577644	1.48501	2.46684	4.70305
PA	qGhPA-c13-1	A13	Gh_A13G0359	4780133..4782810	0.169177	0.431043	0.0844288	3.89764	0.936427	5.7831	9.53469	20.8798
PA	qGhPA-c13-1	A13	Gh_A13G0360	4814286..4815536	2.86283	3.64915	6.78944	3.29975	7.63043	0.432384	1.53172	0
PA	qGhPA-c13-1	A13	Gh_A13G0361	4819541..4822307	0.152065	0.6248	0	0.176598	2.20593	2.19901	0.650531	0
PA	qGhPA-c13-1	A13	Gh_A13G0362	4825360..4830340	9.2738	10.4962	7.87335	10.0243	6.95818	6.31334	7.2764	8.5828
PA	qGhPA-c13-1	A13	Gh_A13G0363	4838337..4839441	5.09424	10.1425	2.47843	8.40955	6.06015	3.84549	2.81172	0.778648
PA	qGhPA-c13-1	A13	Gh_A13G0364	4847904..4848344	11.3967	19.5968	12.3559	29.1537	27.6029	29.4913	15.7343	22.9465
PA	qGhPA-c13-1	A13	Gh_A13G0365	4859158..4871446	0	0	0	0	0	0	0	0
PA	qGhPA-c13-1	A13	Gh_A13G0366	4905700..4910495	4.78296	6.18372	4.39157	1.39784	2.09902	0.0524482	0.108332	0
PA	qGhPA-c13-1	A13	Gh_A13G0367	4920714..4923955	0.111878	2.51643	6.04516	0.775802	0.497008	0.926065	0	0.212837
PA	qGhPA-c13-1	A13	Gh_A13G0368	4935293..4938783	0.421668	3.53619	0.419095	0.878289	0.379865	0.291766	0.328299	0.146618
PA	qGhPA-c13-1	A13	Gh_A13G0369	4947210..4953407	18.117	10.8676	11.3214	5.56646	9.26247	7.63761	4.38261	2.61746
PA	qGhPA-c13-1	A13	Gh_A13G0370	4954113..4958283	75.1577	75.2221	56.3664	68.8889	101.483	82.2799	40.9553	50.3781
PA	qGhPA-c13-1	A13	Gh_A13G0371	4997743..4999185	11.4255	6.89806	25.4936	0.109819	0.211071	0.52578	0.679193	0.181347
PA	qGhPA-c13-1	A13	Gh_A13G0372	4999985..5000718	0	0	0.630383	0	0	0	0	0
PA	qGhPA-c13-1	A13	Gh_A13G0373	5005370..5005561	0	0	0	0	0	0	0	0
PA	qGhPA-c13-1	A13	Gh_A13G0374	5009026..5012338	8.17868	0.0730082	0.786755	0.330066	0.317209	0.545283	0.20475	0.0684371
PA	qGhPA-c13-1	A13	Gh_A13G0375	5019354..5020822	1.21343	6.19526	1.21298	16.2234	1.34593	8.44369	2.16388	0.67381
PA	qGhPA-c13-1	A13	Gh_A13G0376	5036873..5038665	23.2881	10.401	11.026	19.7331	7.27757	0.589107	0.488284	0.648779
PA	qGhPA-c13-1	A13	Gh_A13G0377	5048913..5050669	13.741	6.68012	19.4527	4.69919	4.03158	3.38758	2.68155	0.549056
PA	qGhPA-c13-1	A13	Gh_A13G0378	5057267..5058524	1.36538	5.90124	4.09609	1.45542	1.04896	0.362343	0.299663	0.39981
PA	qGhPA-c13-1	A13	Gh_A13G0379	5064340..5068745	0.161082	0.165637	0.485742	0.561824	0	0	0	0
PA	qGhPA-c13-1	A13	Gh_A13G0380	5070297..5072562	25.04	9.82832	4.72702	10.3582	17.2903	32.9394	24.2187	19.7151
PA	qGhPA-c13-1	A13	Gh_A13G0381	5086526..5089597	3.44733	8.42654	1.49739	4.56665	6.26236	5.77603	3.04916	7.51575
PA	qGhPA-c13-1	A13	Gh_A13G0382	5101925..5104571	6.99438	8.78787	8.59422	13.578	10.183	7.5717	8.75335	6.09655
PA	qGhPA-c13-1	A13	Gh_A13G0383	5106512..5108078	7.66436	8.56627	6.6913	7.99184	7.21271	9.2504	5.60972	1.95709
PA	qGhPA-c13-1	A13	Gh_A13G0384	5114829..5115187	0	0	0.942611	0	0	0	0	0
PA	qGhPA-c13-1	A13	Gh_A13G0385	5115381..5116459	0.194768	0.201068	1.76746	0	0	0	0	0
PA	qGhPA-c13-1	A13	Gh_A13G0386	5116950..5117588	0.20327	0	0	0.475069	0.22821	0.97772	0.57947	0.192101
PA	qGhPA-c13-1	A13	Gh_A13G0387	5121778..5122485	16.7107	2.56421	56.5536	0.621294	0	0.489142	0.506896	0
PA	qGhPA-c13-1	A13	Gh_A13G0388	5130185..5144041	0.844833	0.488923	1.37844	0.310787	0.29871	0.668309	0.344567	0.490756
PA	qGhPA-c13-1	A13	Gh_A13G0389	5148255..5149298	0	0	0	4.80285	2.03048	2.04609	1.88396	3.2867
PA	qGhPA-c13-1	A13	Gh_A13G0390	5181491..5181812	2.02866	3.39893	2.18818	11.6091	2.46212	0	5.70772	5.46185
PA	qGhPA-c13-1	A13	Gh_A13G0391	5195410..5195997	1.36424	9.18957	2.7594	3.73074	0.768015	0.468235	0	0.858057
PA	qGhPA-c13-1	A13	Gh_A13G0392	5213724..5216267	2.30992	0.300931	0.17694	0.544171	1.04598	0	0.760743	0.339301
PA	qGhPA-c13-1	A13	Gh_A13G0393	5221464..5224692	9.77808	9.39549	13.9697	9.1038	12.0619	6.00264	4.76253	10.3163
PA	qGhPA-c13-1	A13	Gh_A13G0394	5255811..5257591	1.88349	1.27881	1.01773	0.271011	3.47268	2.38524	1.45575	1.04758
PA	qGhPA-c13-1	A13	Gh_A13G0395	5267413..5268502	9.5195	29.4946	1.00017	6.71682	199.383	30.9409	9.04627	0.374983
PA	qGhPA-c13-1	A13	Gh_A13G0396	5385582..5387314	0.222991	0.455947	0.334681	2.19049	1.98114	1.15364	0.636189	0.106057
PA	qGhPA-c13-1	A13	Gh_A13G0397	5468233..5469010	0.650364	0.673143	0	0.507498	0.487559	0	0	0
PA	qGhPA-c13-1	A13	Gh_A13G0398	5479883..5483594	0.0859262	0	0	0.098998	0.0951386	0	0	0
PA	qGhPA-c13-1	A13	Gh_A13G0399	5485701..5487113	6.38913	3.88801	1.39899	2.24208	0.603321	0.0538227	0	0.0742933
PA	qGhPA-c13-1	A13	Gh_A13G0400	5497048..5497248	5.95999	4.60581	8.94656	0	0	1.25429	0	0
PA	qGhPA-c13-1	A13	Gh_A13G0401	5540542..5541000	1.29894	2.72331	1.32534	0	1.10966	2.4423	0	0.608635
PA	qGhPA-c13-1	A13	Gh_A13G0402	5557566..5557977	0	2.56821	1.65314	0	0	0	0	0
PA	qGhPA-c13-1	A13	Gh_A13G0403	5563405..5564808	0.125199	0.769204	0.12543	0.144927	0	0.258936	0	0.237952
PA	qGhPA-c13-1	A13	Gh_A13G0404	5587118..5588539	24.2915	20.0094	17.0533	24.6638	27.1255	16.1925	11.4803	7.6718
PA	qGhPA-c13-1	A13	Gh_A13G0405	5590359..5592360	0.560236	0.584204	1.13865	0.991249	0.634759	1.7268	0.399019	1.31653
PA	qGhPA-c13-1	A13	Gh_A13G0406	5593069..5595039	1.23485	1.25742	0.769804	0.977087	1.28048	1.27955	0.770885	0.662343
PA	qGhPA-c13-1	A13	Gh_A13G0407	5614884..5617676	0.375692	0.817542	0.0534175	2.77185	3.6704	2.67207	0.536186	0.30758
PA	qGhPA-c13-1	A13	Gh_A13G0408	5620303..5624078	16.9643	18.1767	40.2372	12.7137	11.0672	9.00919	9.02012	5.56903
PA	qGhPA-c13-1	A13	Gh_A13G0409	5627323..5629334	0.915757	3.01329	3.05157	3.40613	3.83757	1.47454	2.4677	1.64654
PA	qGhPA-c13-1	A13	Gh_A13G0410	5631061..5632224	0.0971998	0.396827	0.0971287	1.12138	0.754345	0.872152	0.554686	0
PA	qGhPA-c13-1	A13	Gh_A13G0411	5661242..5661562	0.597218	0	0	0	0	0.403989	0	0
PA	qGhPA-c13-1	A13	Gh_A13G0412	5688753..5692055	16.4101	20.5176	19.7563	27.186	26.0327	22.0225	12.0692	8.30355
PA	qGhPA-c13-1	A13	Gh_A13G0413	5694188..5695032	0.192468	0.9932	0	0	0	0	0	0
PA	qGhPA-c13-1	A13	Gh_A13G0414	5698404..5701420	7.30153	7.83227	7.01862	8.1174	10.2813	13.4406	6.79002	2.70866
PA	qGhPA-c13-1	A13	Gh_A13G0415	5715752..5716388	0	0.263987	0.257443	1.7915	0.860471	0.174123	0	0
PA	qGhPA-c13-1	A13	Gh_A13G0416	5746793..5747367	3.98367	8.9751	4.37009	5.80195	2.78629	0	0	0.287525
PA	qGhPA-c13-1	A13	Gh_A13G0417	5782229..5786894	6.43289	9.75289	8.76766	7.74767	5.72683	3.10393	2.56903	0.3667
PA	qGhPA-c13-1	A13	Gh_A13G0418	5787480..5793170	4.98015	6.48906	19.7774	2.42217	3.0392	2.43034	3.26102	3.24469
PA	qGhPA-c13-1	A13	Gh_A13G0419	5814006..5814230	0	0	0	0	0	0	5.74572	1.20939
PA	qGhPA-c13-1	A13	Gh_A13G0420	5826111..5828300	42.5837	27.7254	30.4925	15.9544	47.9018	27.637	25.4681	13.6977
PA	qGhPA-c13-1	A13	Gh_A13G0421	5829754..5835426	5.15378	4.81598	3.59486	3.20488	3.80687	6.03794	2.0751	1.94761
PA	qGhPA-c13-1	A13	Gh_A13G0422	5867772..5869696	0.0810145	0	0.0808352	0	0	0	0	0
PA	qGhPA-c13-1	A13	Gh_A13G0423	5969593..5975824	0	0	0	0	0	0.118439	0.736288	0
PA	qGhPA-c13-1	A13	Gh_A13G0424	5998683..6001371	1.04692	0.855572	0.942187	1.93425	1.97493	1.30027	1.19481	0.199268
PA	qGhPA-c13-1	A13	Gh_A13G0425	6005673..6013476	0	0	0	0	0.192547	0	0	0.163041
PA	qGhPA-c13-1	A13	Gh_A13G0426	6045932..6047815	0	0	0	0	0	0	0	0
PA	qGhPA-c13-1	A13	Gh_A13G0427	6049586..6051211	1.39884	0	2.19043	0	0	0.0460357	0	0
PA	qGhPA-c13-1	A13	Gh_A13G0428	6110468..6112474	2.16835	0	0	0.0606916	0.0583302	0.0365714	0	0.101035
PA	qGhPA-c13-1	A13	Gh_A13G0429	6132806..6133855	0.668138	0.922695	0	0.521743	1.75433	1.22327	0	0
PA	qGhPA-c13-1	A13	Gh_A13G0430	6150559..6152496	0	0	0	0	0	0	0	0
PA	qGhPA-c13-1	A13	Gh_A13G0431	6221278..6222135	0.838105	0.716376	4.06373	4.3734	1.86772	2.30974	0.99605	1.85647
PA	qGhPA-c13-1	A13	Gh_A13G0432	6261884..6265193	1.82604	5.63628	2.67099	0.193112	0.92774	2.17068	2.60362	3.30324
PA	qGhPA-c13-1	A13	Gh_A13G0433	6265878..6268669	90.6369	70.3069	57.351	43.7915	35.1106	23.5729	14.446	7.28282
PA	qGhPA-c13-1	A13	Gh_A13G0434	6279616..6286756	1.79263	1.54579	1.24792	0.719323	1.28393	0.961032	0.319829	0.299832
PA	qGhPA-c13-1	A13	Gh_A13G0435	6288093..6291103	7.26153	9.74325	11.1632	15.942	10.3056	7.2502	5.00007	4.40212
PA	qGhPA-c13-1	A13	Gh_A13G0436	6293601..6294952	14.7185	66.6496	42.607	69.5702	76.3354	26.8564	33.5358	5.94281
PA	qGhPA-c13-1	A13	Gh_A13G0437	6296829..6302643	13.5953	9.08257	13.6245	14.688	13.0265	8.85559	5.15086	6.61288
PA	qGhPA-c13-1	A13	Gh_A13G0438	6321674..6325570	9.21936	10.6224	9.74133	12.2426	10.2812	8.88279	5.32236	3.76033
PA	qGhPA-c13-1	A13	Gh_A13G0439	6346870..6349212	8.74555	13.4736	10.8826	14.1866	16.1529	8.15942	3.51532	1.48127
PA	qGhPA-c13-1	A13	Gh_A13G0440	6350450..6352879	9.35594	13.5844	22.9591	4.38956	10.5423	9.79137	9.99917	3.97025
PA	qGhPA-c13-1	A13	Gh_A13G0441	6362937..6368058	0	0	0	0	0.180657	0	0.116464	0.0778073
PA	qGhPA-c13-1	A13	Gh_A13G0442	6384500..6389623	0.617511	0	0	0	0	0	0	0
PA	qGhPA-c13-1	A13	Gh_A13G0443	6419420..6421219	2.79901	4.23628	2.96524	2.73587	4.66715	4.19934	2.37972	1.59205
PA	qGhPA-c13-1	A13	Gh_A13G0444	6442428..6447666	0	1.23132	0.803624	1.62382	1.67192	0.346771	0.43011	0
PA	qGhPA-c13-1	A13	Gh_A13G0445	6449261..6449614	29.8687	15.9665	1.03143	1.8081	4.04827	0	0	0
PA	qGhPA-c13-1	A13	Gh_A13G0446	6555813..6560428	10.4478	36.5895	6.43431	3.75967	4.24544	43.1265	17.0038	3.73475
PA	qGhPA-c13-1	A13	Gh_A13G0447	6615875..6616057	0	0	0	0	0	0	0	0
PA	qGhPA-c13-1	A13	Gh_A13G0448	6649248..6656529	3.49884	0.306539	8.17052	0.485024	1.13206	5.08764	3.01317	1.26703
PA	qGhPA-c13-1	A13	Gh_A13G0449	6899422..6902089	0.172307	0.0878194	0.258009	0.0992623	0	0.059492	0	0
PA	qGhPA-c13-2	A13	Gh_A13G0871	44936824..44944802	10.3922	9.34743	7.99955	8.59401	9.03426	7.67708	3.17863	2.05455
PA	qGhPA-c25	D06	Gh_D06G1211	31192496..31199587	1.97281	2.81549	1.43279	1.10144	1.52907	1.32732	0.837067	0.458363
PA	qGhPA-c25	D06	Gh_D06G1212	31339293..31342121	0	0	0	0	0	0	0	0
PA	qGhPA-c25	D06	Gh_D06G1213	31347787..31348293	12.8854	16.6498	13.0944	14.2079	7.29973	13.6225	9.97547	2.63307
PA	qGhPA-c25	D06	Gh_D06G1214	31391137..31391565	0.721225	0	0	0	0.412486	0	0	0
PA	qGhPA-c25	D06	Gh_D06G1215	31392073..31397389	8.54559	8.91492	14.1042	9.21933	8.22762	7.41502	2.29184	2.02636
PA	qGhPA-c25	D06	Gh_D06G1216	31441620..31443909	2.55405	3.72139	3.55287	0.736114	1.71799	1.57436	0.520565	0.955816
PA	qGhPA-c25	D06	Gh_D06G1217	31445296..31447489	8.54294	10.3408	10.0889	5.01223	6.95507	7.16443	6.76298	2.68473
PA	qGhPA-c25	D06	Gh_D06G1218	31451504..31454730	0.165367	0.615855	0.10974	0.316371	1.0338	0.0762278	0.0786694	0.0526449
PA	qGhPA-c25	D06	Gh_D06G1219	31598714..31604781	8.97841	5.05591	1.18491	1.68889	5.94044	3.36788	2.868	1.50165
PA	qGhPA-c25	D06	Gh_D06G1220	31656104..31657230	0	0	0	0	0	0	0	0
PA	qGhPA-c25	D06	Gh_D06G1221	31772376..31779640	4.58647	13.0989	2.74849	8.77787	5.7931	6.64939	3.27183	3.23299
PA	qGhPA-c25	D06	Gh_D06G1222	31810617..31817159	3.67309	11.934	14.0869	5.42577	4.22737	4.97682	3.79372	1.32386
PA	qGhPA-c25	D06	Gh_D06G1223	31903195..31907747	7.05746	12.0461	8.82676	14.3993	12.1436	15.2669	12.7388	8.1035
PA	qGhPA-c25	D06	Gh_D06G1224	31939283..31941607	1.28749	0.698485	1.35027	0	0	1.30396	1.82698	1.18216
PA	qGhPA-c25	D06	Gh_D06G1225	32005283..32010811	2.67409	4.20023	6.05279	2.02448	2.75078	3.19292	1.12752	0.870297
PA	qGhPA-c25	D06	Gh_D06G1226	32013043..32013582	0	0	0.70605	0	0	0	0	0
PA	qGhPA-c25	D06	Gh_D06G1227	32075466..32089970	1.9428	5.15769	5.55109	2.9716	3.02077	2.51501	1.20868	1.23746
PA	qGhPA-c25	D06	Gh_D06G1228	32123415..32132928	7.92418	14.2268	13.2039	19.2024	18.136	15.2077	7.46664	4.43238
PA	qGhPA-c25	D06	Gh_D06G1229	32289790..32293665	0.230074	1.0589	0.805989	0.266002	0.766845	0.714062	0.656376	0.218797
PA	qGhPA-c25	D06	Gh_D06G1230	32360405..32366225	0.783134	2.1734	0.623474	1.55764	2.01524	1.76909	1.1177	1.59593
PA	qGhPA-c25	D06	Gh_D06G1231	32368352..32368675	0	0	0	0	0	0	0	0
PA	qGhPA-c25	D06	Gh_D06G1232	32370099..32370422	0	0	0	0	0	0	0	0
PA	qGhPA-c25	D06	Gh_D06G1233	32520503..32528474	1.14096	1.37117	0.684216	0.217469	0.78383	1.26722	0.848331	0.568818
PA	qGhPA-c25	D06	Gh_D06G1234	32528481..32529458	6.00588	5.08116	2.87903	6.22993	2.30053	2.72936	1.70939	2.61329
PA	qGhPA-c25	D06	Gh_D06G1235	32623605..32624056	0.728511	9.55838	10.0008	17.1743	4.32756	10.7838	7.22558	13.9745
PA	qGhPA-c25	D06	Gh_D06G1236	32645936..32648168	0	0	0	0	0	0	0	0
PA	qGhPA-c25	D06	Gh_D06G1237	32923827..32925470	0	1.07071	0.131136	0	0.0726881	0.136439	0	0
PA	qGhPA-c25	D06	Gh_D06G1238	33083256..33083570	0	0	0	0	0	0	0	0
PA	qGhPA-c25	D06	Gh_D06G1239	33083718..33085043	0	0	0	0	0	0	0	0
PA	qGhPA-c25	D06	Gh_D06G1240	33315252..33316957	4.06118	3.93706	2.95056	3.42589	6.25217	5.16393	4.13184	2.99737
PA	qGhPA-c25	D06	Gh_D06G1241	33353122..33356210	1.43038	0.925576	1.03645	1.4197	2.08254	1.93229	2.13402	0.93077
PA	qGhPA-c25	D06	Gh_D06G1242	33404793..33406545	0	1.09806	1.06025	2.49943	3.57936	0	1.3868	0
PA	qGhPA-c25	D06	Gh_D06G1243	33407922..33412886	7.51544	4.0845	6.08376	2.11597	3.60483	4.32522	1.66807	2.38772
PA	qGhPA-c25	D06	Gh_D06G1244	33414392..33423009	0	0	0	0	0	0	0	0
PA	qGhPA-c25	D06	Gh_D06G1245	33459538..33460415	0	0.178197	1.74141	0	0	0	0	0
PA	qGhPA-c25	D06	Gh_D06G1246	33504384..33504802	0	0	0	0	0	0	0	0
PA	qGhPA-c25	D06	Gh_D06G1247	33542817..33543678	1.15269	0.621257	0	2.11188	0	1.17058	0.818656	0
PA	qGhPA-c25	D06	Gh_D06G1248	33548342..33549952	0.106749	0	0	0.123296	0.355451	0	0	0
PA	qGhPA-c25	D06	Gh_D06G1249	33691863..33693362	0	0	0	0	0	0	0	0
PA	qGhPA-c25	D06	Gh_D06G1250	33735219..33737459	8.82578	4.81132	6.30395	3.06864	6.77818	6.91641	4.28829	3.09547
PA	qGhPA-c25	D06	Gh_D06G1251	33905735..33906851	6.19014	3.51709	4.24509	0.795162	2.41969	3.47875	2.45276	1.85328
PA	qGhPA-c25	D06	Gh_D06G1252	33912965..33913704	0	0	0	0.441236	0	0	0	0
PA	qGhPA-c25	D06	Gh_D06G1253	33970152..33973833	6.51331	6.29323	7.5986	11.0108	8.14691	10.8652	6.03462	4.2727
PA	qGhPA-c25	D06	Gh_D06G1254	34042145..34048549	11.8427	16.7587	28.8059	10.6075	9.28391	6.02076	3.6377	2.03821
PA	qGhPA-c25	D06	Gh_D06G1255	34082072..34084988	42.2051	19.5298	31.9126	8.7655	9.80261	5.02844	4.45027	2.77707
PA	qGhPA-c25	D06	Gh_D06G1256	34230980..34233474	0	0.574017	1.11893	0.324648	0	1.13198	0	0.517888
PA	qGhPA-c25	D06	Gh_D06G1257	34239803..34240762	3.90147	6.98861	2.19796	5.92525	6.10047	3.69881	2.95636	2.20188
PA	qGhPA-c25	D06	Gh_D06G1258	34501895..34502092	0	0	0	0	0	0	0	0
PA	qGhPA-c25	D06	Gh_D06G1259	34628329..34636446	3.64285	5.30605	10.966	2.87531	5.13187	3.99772	2.95588	1.15836
PA	qGhPA-c25	D06	Gh_D06G1260	34976438..34983235	11.4559	10.8379	10.125	8.00955	5.88623	6.32974	3.73621	2.49605
PA	qGhPA-c25	D06	Gh_D06G1261	35006216..35009799	5.72093	19.1137	5.36043	2.63716	13.8414	10.4528	5.52538	2.1804
PA	qGhPA-c25	D06	Gh_D06G1262	35210130..35210773	0	0	0	0	0	0	0	0
PA	qGhPA-c25	D06	Gh_D06G1263	35211150..35211455	0	0	0	0	0	0	0	0
PA	qGhPA-c25	D06	Gh_D06G1264	35486703..35494247	6.18324	8.14302	8.94921	2.5637	8.65532	8.6291	5.71954	2.18683
PA	qGhPA-c25	D06	Gh_D06G1265	35513891..35514368	0	0	0	0	0	0	0	0
PA	qGhPA-c25	D06	Gh_D06G1266	35581672..35581959	0	0	0	0	0	0	0	0
PA	qGhPA-c25	D06	Gh_D06G1267	35582273..35625648	0.538259	5.94636	12.8103	1.44766	1.58995	1.11489	0.767964	0.341867
PA	qGhPA-c25	D06	Gh_D06G1268	35743738..35766669	2.33004	1.6131	2.00262	0.629102	1.11633	1.82907	0.866918	0.473423
PA	qGhPA-c25	D06	Gh_D06G1269	35770322..35775074	2.39079	2.56867	2.47131	2.09656	4.23669	5.86889	1.87343	1.52312
PA	qGhPA-c25	D06	Gh_D06G1270	35837284..35843677	3.69811	4.85995	3.11867	2.23215	4.28964	4.27902	3.37515	3.92968
PA	qGhPA-c25	D06	Gh_D06G1271	35884748..35886758	0.655008	1.52743	0.186946	0.539532	0.725886	1.09811	0.534003	0.267367
PA	qGhPA-c25	D06	Gh_D06G1272	35923758..35925959	0.0599917	0.182901	0.418207	0.551231	0.529774	0.207361	0.0856154	0.0572756
PA	qGhPA-c25	D06	Gh_D06G1273	35974085..35979683	0.262496	2.82428	6.70973	0.760202	0.292195	0.904591	0.748769	0.249342
PA	qGhPA-c25	D06	Gh_D06G1274	36007767..36010952	0.136703	1.15578	0	5.6949	3.91675	3.59329	0.585345	0.0435493
PA	qGhPA-c25	D06	Gh_D06G1275	36044750..36050842	1.08248	3.31179	1.26116	5.51107	5.29618	26.2822	7.33601	6.53119
PA	qGhPA-c25	D06	Gh_D06G1276	36053125..36053509	0	4.13997	0	0	0	0	0	0
PA	qGhPA-c25	D06	Gh_D06G1277	36369442..36371286	0	0.566214	2.58728	0.106668	0.102508	0.127729	0	0
PA	qGhPA-c25	D06	Gh_D06G1278	36588974..36595335	3.54381	5.13475	4.37168	5.99279	6.11801	3.99176	2.52653	1.67955
PA	qGhPA-c25	D06	Gh_D06G1279	36655890..36657169	22.1991	9.38509	10.8245	1.57308	8.3092	9.512	4.24603	2.79323
PA	qGhPA-c25	D06	Gh_D06G1280	36756779..36763689	1.17636	2.39472	2.71246	1.77622	2.03217	1.93029	1.15405	1.05189
PA	qGhPA-c25	D06	Gh_D06G1281	37037308..37038897	22.3296	4.58454	1.02083	1.96271	0.528156	53.1355	10.2318	0.651558
PA	qGhPA-c25	D06	Gh_D06G1282	37248386..37255066	22.6063	27.5065	32.3676	41.5148	22.6002	20.9265	16.7031	13.3193
PA	qGhPA-c25	D06	Gh_D06G1283	37325606..37337690	6.51718	9.99833	6.4106	9.59668	10.79	5.80264	3.65799	2.39099
PA	qGhPA-c25	D06	Gh_D06G1284	37544910..37549707	10.6314	9.44131	10.6863	15.3565	17.9942	12.7514	7.12022	7.63433
PA	qGhPA-c25	D06	Gh_D06G1285	37592005..37595036	23.3838	37.1238	14.0148	12.2043	26.8823	41.4303	19.7609	3.12717
PA	qGhPA-c25	D06	Gh_D06G1286	37697762..37701125	10.5748	16.8995	15.5377	20.6207	12.7241	8.3986	7.1912	4.93418
PA	qGhPA-c25	D06	Gh_D06G1287	37856300..37859354	17.9275	13.1446	13.6637	3.63458	18.408	13.4307	5.18725	2.89637
PA	qGhPA-c25	D06	Gh_D06G1288	38312527..38312715	0	0	0	0	0	0	0	2.05392
PA	qGhPA-c25	D06	Gh_D06G1289	38423868..38428493	30.5258	93.9178	90.327	170.457	159.777	24.4529	23.6434	16.7026
PA	qGhPA-c25	D06	Gh_D06G1290	38437274..38438932	0.130295	0.331229	0.389452	0.823586	0.359781	0.540318	0.743751	0.186524
PA	qGhPA-c25	D06	Gh_D06G1291	38475340..38476278	12.0367	0.655266	0	0.741014	0.474608	0.145055	2.40781	0
PA	qGhPA-c25	D06	Gh_D06G1292	38603603..38614401	1.4827	2.96979	3.11756	0.7107	2.23897	4.22369	2.06723	1.71497
PA	qGhPA-c25	D06	Gh_D06G1293	38884088..38889107	0.201068	1.90869	0.267154	0.0770439	0.296175	0.138957	0	0.0639559
PA	qGhPA-c25	D06	Gh_D06G1294	38954055..38956974	0.159436	0.0539664	5.02478	1.21981	0.117235	0.0367499	0	0
PA	qGhPA-c25	D06	Gh_D06G1295	38957141..38959722	0.630547	0.160061	0.575221	0	0.0579518	0	0	0
PA	qGhPA-c25	D06	Gh_D06G1296	39027355..39030038	0.664016	0.341593	1.00162	0.579335	0.185548	1.02822	0.473386	0.786485
PA	qGhPA-c25	D06	Gh_D06G1297	39047914..39048879	4.47758	4.95428	2.30265	9.10095	10.7636	2.00263	5.17841	2.18567
PA	qGhPA-c25	D06	Gh_D06G1298	39176976..39180680	2.14479	2.9852	2.53297	1.12477	2.91842	3.22985	2.08629	1.11393
PA	qGhPA-c25	D06	Gh_D06G1299	39229773..39284480	0.324497	0.22108	0.216391	0	0.360229	0.223869	0.154302	0.308743
PA	qGhPA-c25	D06	Gh_D06G1300	39415189..39417868	0	0	0	0	0	0	0	0
PA	qGhPA-c25	D06	Gh_D06G1301	39454611..39457153	2.59383	0.632044	0.103248	0	0.0572095	0.0358746	0	0.0495565
PA	qGhPA-c25	D06	Gh_D06G1302	39501782..39505778	15.4653	2.42849	5.6066	1.09783	0.293086	0.918748	3.41321	2.33514
PA	qGhPA-c25	D06	Gh_D06G1303	39506622..39513749	0	0	0	0	0	0	0	0
PA	qGhPA-c25	D06	Gh_D06G1304	39513932..39514123	0	0	0	0	0	0	0	0
PA	qGhPA-c25	D06	Gh_D06G1305	39545469..39546432	0.879564	3.7621	0.147154	0	0	0.100971	0	0
PA	qGhPA-c25	D06	Gh_D06G1306	39597229..39598205	2.72606	80.5516	131.412	9.10818	4.47731	14.3741	22.8	33.0266
PA	qGhPA-c25	D06	Gh_D06G1307	39598913..39600037	3.03359	3.6139	4.24545	3.38474	3.477	6.97826	2.4524	1.54014
PA	qGhPA-c25	D06	Gh_D06G1308	39607470..39608147	2.3627	9.56433	2.40434	3.83918	2.01138	11.5235	8.83363	5.54645
PA	qGhPA-c25	D06	Gh_D06G1309	39650555..39650857	0	0	0	0	0	0	0	0
PA	qGhPA-c25	D06	Gh_D06G1310	39660004..39660750	0	0	0	0	0	0	0	0
PA	qGhPA-c25	D06	Gh_D06G1311	39663065..39664117	0.16029	15.9863	2.25548	0	0	1.76545	1.14278	0
PA	qGhPA-c25	D06	Gh_D06G1312	39694173..39699533	0.296217	0.487882	0.0735937	0	0.0815254	0	0	0.0354088
PA	qGhPA-c25	D06	Gh_D06G1313	39742231..39746077	0	0	0.0464942	0	0	0	0	0
PA	qGhPA-c25	D06	Gh_D06G1314	39756019..39759376	1.16217	2.56754	7.1388	0.142701	0.502891	0.0287156	0	0
PA	qGhPA-c25	D06	Gh_D06G1315	39777281..39777604	0	0	0	0	0	0	0	0
PA	qGhPA-c25	D06	Gh_D06G1316	39859875..39860336	0	0	0	0	0	0	0	0
PA	qGhPA-c25	D06	Gh_D06G1317	39868971..39870335	0	0	0	0	0	3.08173	0	0
PA	qGhPA-c25	D06	Gh_D06G1318	39883812..39886719	9.71298	0.20542	10.3189	0.174115	2.90059	0.419828	0.722016	0
PA	qGhPA-c25	D06	Gh_D06G1319	40058876..40061436	1.36695	1.79476	2.79373	2.84297	0.780066	2.56843	1.45969	1.59942
PA	qGhPA-c25	D06	Gh_D06G1320	40061452..40062180	1.15078	3.88727	10.0173	1.47758	8.44758	4.55616	1.61173	0
PA	qGhPA-c25	D06	Gh_D06G1321	40066402..40066740	0	0	0	0	0.628457	0.365196	0.765446	0
PA	qGhPA-c25	D06	Gh_D06G1322	40084661..40086211	0	0	0	0	0	0	0	0
PA	qGhPA-c25	D06	Gh_D06G1323	40096509..40109792	2.49845	5.79608	5.84822	0.595574	1.3355	2.85561	1.35216	1.31359
PA	qGhPA-c25	D06	Gh_D06G1324	40134246..40135301	0.474608	4.18556	0.240212	1.11383	0	3.25656	4.05779	3.57964
PA	qGhPA-c25	D06	Gh_D06G1325	40139688..40142719	0.318399	0.333522	2.27279	1.13198	1.81198	2.1775	2.72048	2.08955
PA	qGhPA-c25	D06	Gh_D06G1326	40182196..40183155	0	0.170796	7.67911	0	0	0.228493	0	0.314594
PA	qGhPA-c25	D06	Gh_D06G1327	40188975..40190704	1.57263	1.63643	3.72288	2.77642	0.592669	3.59323	1.86707	3.20687
PA	qGhPA-c25	D06	Gh_D06G1328	40214459..40215845	0.368519	1.25751	0	2.13234	0.136602	4.74287	1.57692	0.116754
PA	qGhPA-c25	D06	Gh_D06G1329	40480075..40484082	20.6349	1.48963	1.68954	5.05102	7.92003	8.66982	8.13012	4.69893
PA	qGhPA-c25	D06	Gh_D06G1330	40579351..40579905	0	0	0	0	0	0	0	0
PA	qGhPA-c25	D06	Gh_D06G1331	40625704..40627233	0	0	0	0	0	0	0	0
PA	qGhPA-c25	D06	Gh_D06G1332	40627849..40628694	0	0	0	0	0	0	0	0
PA	qGhPA-c25	D06	Gh_D06G1333	40646186..40646977	0	0	0	0	0	0	0	0
PA	qGhPA-c25	D06	Gh_D06G1334	40647546..40647878	0	0	0	0	0	0	0	0
PA	qGhPA-c25	D06	Gh_D06G1335	40655419..40728444	2.51187	0.182965	0.358331	2.27489	2.18619	2.60142	1.91991	1.11107
PA	qGhPA-c25	D06	Gh_D06G1336	40905676..40906792	0	0.26254	1.54108	0	0	0	0	0.243514
PA	qGhPA-c25	D06	Gh_D06G1337	40946100..40948639	0.485117	2.39716	0.414449	0	0	0	0	0
PA	qGhPA-c25	D06	Gh_D06G1338	41022844..41024559	0	0.510437	2.1257	3.53348	0.831653	1.30151	1.97053	1.67749
PA	qGhPA-c25	D06	Gh_D06G1339	41050320..41053761	13.1257	2.78897	3.74308	0.685229	2.3708	0.824903	0.596019	0.0569624
PA	qGhPA-c25	D06	Gh_D06G1340	41102422..41104805	2.2648	0.203239	1.85854	0.229703	0.0735863	0.0460357	0	0.254263
PA	qGhPA-c25	D06	Gh_D06G1341	41105116..41105283	4.28141	0	0	0	0	2.43331	5.29235	9.66226
PA	qGhPA-c25	D06	Gh_D06G1342	41112959..41113126	0	5.06012	0	0	0	2.43331	0	0
PA	qGhPA-c25	D06	Gh_D06G1343	41146163..41148360	4.88515	90.4136	0.324968	1.31257	0.810906	0.506107	0.348521	0
PA	qGhPA-c25	D06	Gh_D06G1344	41174142..41174594	1.65665	1.73798	0	6.29234	1.13307	0	0.943563	0
PA	qGhPA-c25	D06	Gh_D06G1345	41178880..41182252	69.0216	9.7712	22.9211	0.991303	2.99381	6.91898	2.79289	1.39583
PA	qGhPA-c25	D06	Gh_D06G1346	41193447..41195966	0	0	0	0.199325	0.191515	0	0	0
PA	qGhPA-c25	D06	Gh_D06G1347	41210642..41213457	0.310922	2.13722	4.18689	4.20497	4.64299	5.85273	2.99467	4.2988
PA	qGhPA-c25	D06	Gh_D06G1348	41243467..41244285	1.03547	1.51873	1.33657	38.4617	13.6938	9.47497	8.64883	13.1925
PA	qGhPA-c25	D06	Gh_D06G1349	41246792..41248907	0	1.00057	0.324685	7.92387	3.62395	3.91949	2.26707	4.17909
PA	qGhPA-c25	D06	Gh_D06G1350	41408474..41416185	10.2621	3.77474	4.82022	1.46003	3.41198	3.13645	2.25103	1.50923
PA	qGhPA-c25	D06	Gh_D06G1351	41416862..41417812	1.72626	1.76726	2.3467	1.71242	1.78265	0.510077	0.35175	0.117192
PA	qGhPA-c25	D06	Gh_D06G1352	41471424..41474201	0.151487	0	0	0	0	0	0	0
PA	qGhPA-c25	D06	Gh_D06G1353	41513557..41514698	0	0.113987	0.11156	0.515408	0.123821	0	0	0
PA	qGhPA-c25	D06	Gh_D06G1354	41562204..41562934	0	0	0	0	0	0	0	0
PA	qGhPA-c25	D06	Gh_D06G1355	41665481..41667221	0.443864	0.471728	0.457688	0	0	1.51028	1.26283	1.23807
PA	qGhPA-c25	D06	Gh_D06G1356	41711476..41715360	0.20753	0.294635	0.0825295	0.761072	1.0515	1.49321	0.592435	0
PA	qGhPA-c25	D06	Gh_D06G1357	41781546..41782562	0.722429	0.999801	0.487679	0	0.271568	0.991256	0.686269	0.453953
PA	qGhPA-c25	D06	Gh_D06G1358	41899668..41901464	1.73021	26.0102	18.4183	2.67239	2.43666	0.164981	0	0
PA	qGhPA-c25	D06	Gh_D06G1359	41974130..41979124	9.5071	11.4666	11.1286	11.9414	5.48233	2.64792	2.45923	2.41257
PA	qGhPA-c25	D06	Gh_D06G1360	41983768..41985567	0.0595533	0	0	0	0	0	0	0
PA	qGhPA-c25	D06	Gh_D06G1361	42106685..42107518	0.57857	4.45341	0.145169	0.167828	0.806315	0.797079	0.206273	1.9217
PA	qGhPA-c25	D06	Gh_D06G1362	42112549..42115398	1.47819	0.436844	0.426492	0.247005	0.474608	0.87033	0	0.797825
PA	qGhPA-c25	D06	Gh_D06G1363	42266517..42272227	24.2427	20.4279	19.1485	20.0089	20.9666	15.5515	10.4791	7.9571
PA	qGhPA-c25	D06	Gh_D06G1364	42287589..42288896	0.170059	0.173326	0.0848727	0.195909	0.376544	1.05694	0	0
PA	qGhPA-c25	D06	Gh_D06G1365	42392428..42398140	4.59461	5.89963	5.47987	4.51785	6.11283	5.749	3.22449	2.48959
PA	qGhPA-c25	D06	Gh_D06G1366	42556399..42559291	5.44377	3.25192	6.36675	5.21738	3.64639	4.6779	2.05141	1.85751
PA	qGhPA-c25	D06	Gh_D06G1367	42581371..42587436	0	0	0.297774	0	0	0	0	0
PR	qGhPR-c7	A07	Gh_A07G1724	70401196..70401555	0	11.3457	0	0.583954	0	0.328285	3.43513	1.34423
PR	qGhPR-c7	A07	Gh_A07G1725	70403379..70404266	0.305555	8.31809	44.3467	0.354883	0	0.42081	0.217859	0
PR	qGhPR-c7	A07	Gh_A07G1726	70418006..70420923	0.812751	0.112332	2.2395	1.1425	5.28709	0.0766913	0.896458	0.176644
PR	qGhPR-c7	A07	Gh_A07G1727	70458716..70466147	2.81594	2.2803	2.87175	3.22102	4.08095	4.27116	1.49831	1.44553
PR	qGhPR-c7	A07	Gh_A07G1728	70500133..70500612	0	0	0.309164	0	0	1.03871	0.432367	0.284905
PR	qGhPR-c7	A07	Gh_A07G1729	70547795..70548274	0.607168	0.31745	0	0.359122	0	1.24645	0.432367	0
PR	qGhPR-c7	A07	Gh_A07G1730	70665067..70669318	0.324865	0	0	0	0	0	0	0
PR	qGhPR-c7	A07	Gh_A07G1731	70711596..70712168	2.35589	2.19943	17.406	1.65832	4.51376	1.13164	5.03565	1.11069
PR	qGhPR-c7	A07	Gh_A07G1732	70715879..70716433	0.492534	2.04623	6.98572	3.76077	1.66742	0.168915	5.61432	0.696095
PR	qGhPR-c7	A07	Gh_A07G1733	70721927..70723191	0.894636	0.821059	1.34002	1.34052	1.09006	1.42069	0.638215	0.852336
PR	qGhPR-c7	A07	Gh_A07G1734	70777499..70778077	0	7.22001	30.9933	0	0	1.96971	0	0
PR	qGhPR-c7	A07	Gh_A07G1735	70778523..70779569	2.39217	9.33275	4.88902	1.21841	0.390033	0	0	0
PR	qGhPR-c7	A07	Gh_A07G1736	70779688..70783140	1.04006	10.2789	5.01123	0.611905	0	0.178244	0	0
PR	qGhPR-c7	A07	Gh_A07G1737	70942484..70943176	1.82756	0	0	0.213032	0.818719	0.377062	0	0.172966
PR	qGhPR-c7	A07	Gh_A07G1738	70949210..70953444	0.222713	2.76809	3.82739	5.4783	0.501237	0.305819	0	0.420373
PR	qGhPR-c7	A07	Gh_A07G1739	70976907..70977502	0	0	0	0	0	0	0	0
PR	qGhPR-c7	A07	Gh_A07G1740	70977699..70978688	0	0	0	0	0	0	0	0
PR	qGhPR-c7	A07	Gh_A07G1741	70982408..70982991	0	0	0	0	0	0	0	0
PR	qGhPR-c7	A07	Gh_A07G1742	70985378..70986640	22.7469	15.9862	1.98013	5.87814	21.654	4.62592	3.63581	0.80902
PR	qGhPR-c7	A07	Gh_A07G1743	70987329..70989799	1.55033	0.113202	10.9687	0.25593	0	0.381946	0.157968	0
PR	qGhPR-c7	A07	Gh_A07G1744	71156295..71158111	0	0	0	0	0	0.63929	0	0
PR	qGhPR-c7	A07	Gh_A07G1745	71430100..71431232	0	0.206107	0	0	0.22392	0.411392	0	0
PR	qGhPR-c7	A07	Gh_A07G1746	71438986..71443992	0.447188	1.82089	6.16875	0.514515	0.824117	1.02984	1.27622	0.852997
PR	qGhPR-c7	A07	Gh_A07G1747	71508720..71510432	0	0	0	0	0	0	0	0
PR	qGhPR-c7	A07	Gh_A07G1748	71562182..71562531	0	0	3.05174	3.62659	0	0	7.03244	2.17204
PR	qGhPR-c7	A07	Gh_A07G1749	71567508..71568410	0.131248	0	1.18407	0	0	0	0	0.124671
PR	qGhPR-c7	A07	Gh_A07G1750	71570464..71571897	0.76634	0.0780298	17.5797	0.0881939	0	0	0	0
PR	qGhPR-c7	A07	Gh_A07G1751	71574475..71580347	0.556859	0.599064	5.21816	1.35741	1.95286	2.26373	2.37353	1.0281
PR	qGhPR-c7	A07	Gh_A07G1752	71640549..71640998	4.35148	13.7007	13.3317	45.7089	6.4892	7.77812	3.81286	0.940411
PR	qGhPR-c7	A07	Gh_A07G1753	71671991..71675019	2.2868	3.73194	4.11107	4.2183	4.25649	4.73629	2.0881	1.65556
PR	qGhPR-c7	A07	Gh_A07G1754	71679435..71681473	8.77881	7.61763	4.71212	12.1277	11.9908	9.79777	6.90682	2.2971
PR	qGhPR-c7	A07	Gh_A07G1755	71682050..71682979	0	0	0	0	0	0	0	0
PR	qGhPR-c7	A07	Gh_A07G1756	71683734..71690864	0	0	0	0	0	0	0	0
PR	qGhPR-c7	A07	Gh_A07G1757	71951926..71957589	1.95394	0.138305	1.49135	0.260502	0.100148	0.40862	0.129714	0.0868565
PR	qGhPR-c7	A07	Gh_A07G1758	71977975..71979584	0	1.90264	0.206429	0	0.689031	0.140543	0.29155	0.386578
PR	qGhPR-c7	A07	Gh_A07G1759	71990087..71992754	1.80956	13.9492	29.8298	7.28268	4.84549	6.20409	3.67473	1.52724
PR	qGhPR-c7	A07	Gh_A07G1760	71996571..71998062	0	0	0	0	0	0	0	0
PR	qGhPR-c7	A07	Gh_A07G1761	72009668..72010690	0	0	0	0	0	0	0	0
PR	qGhPR-c7	A07	Gh_A07G1762	72012156..72013581	2.227	0	0	0	0	5.15285	0	0
PR	qGhPR-c7	A07	Gh_A07G1763	72060783..72061248	0	1.25118	0	0	0	0	0	0
PR	qGhPR-c7	A07	Gh_A07G1764	72086446..72087352	1.19051	0	0	0	0	0	0	0
PR	qGhPR-c7	A07	Gh_A07G1765	72091548..72100773	0.699537	1.21015	0.115781	1.96791	2.4685	1.49302	0.416078	0.0278891
PR	qGhPR-c7	A07	Gh_A07G1766	72109499..72111522	0.162838	0	0.081242	0.281264	0.180201	1.18092	0.348521	0.310456
PR	qGhPR-c7	A07	Gh_A07G1767	72193391..72195370	3.11287	2.28912	1.2286	0.431177	3.4928	4.6019	2.60433	1.38411
PR	qGhPR-c7	A07	Gh_A07G1768	72197898..72200129	3.31716	2.11077	3.65079	2.2029	3.70416	3.26241	1.35143	1.19808
PR	qGhPR-c7	A07	Gh_A07G1769	72201043..72206954	5.36515	3.29853	3.69628	0.696364	2.59844	2.74742	2.34855	0.923601
PR	qGhPR-c7	A07	Gh_A07G1770	72283463..72286328	0.227373	0.23563	0	3.46426	1.79204	2.80941	1.94415	1.5016
PR	qGhPR-c7	A07	Gh_A07G1771	72286898..72291524	18.9297	22.1876	10.217	27.0852	28.1209	15.5103	6.24623	2.81844
PR	qGhPR-c7	A07	Gh_A07G1772	72331776..72333373	3.32692	5.33638	4.4686	3.66353	4.34809	5.21116	5.79681	1.92391
PR	qGhPR-c7	A07	Gh_A07G1773	72335561..72338459	4.02888	5.64539	5.86401	5.80084	8.73374	5.85452	2.63474	1.19997
PR	qGhPR-c7	A07	Gh_A07G1774	72399620..72402122	11.4993	0.409578	3.53023	41.2013	3.64813	1.5552	0.917933	0
PR	qGhPR-c7	A07	Gh_A07G1775	72402495..72409052	15.7188	7.69505	39.0103	3.53101	5.65598	3.97698	2.60095	1.63156
PR	qGhPR-c7	A07	Gh_A07G1776	72446380..72449109	13.1597	13.4479	11.9432	32.2696	19.3562	11.1215	8.46016	9.51274
PR	qGhPR-c7	A07	Gh_A07G1777	72487461..72493629	1.49496	1.02584	2.27363	1.26012	0.920449	0.760417	0.753099	1.00864
PR	qGhPR-c7	A07	Gh_A07G1778	72495946..72503312	0	0.645098	0	0.731111	1.40195	1.61596	0	1.09986
PR	qGhPR-c7	A07	Gh_A07G1779	72524217..72527367	0.514052	0	0.628888	0	0	0.082078	0	0
PR	qGhPR-c7	A07	Gh_A07G1780	72559575..72560243	0.956692	4.34385	0.385731	0	1.07255	0	0	0
PR	qGhPR-c7	A07	Gh_A07G1781	72564798..72566926	3.04905	2.52065	4.71772	8.07618	4.33599	3.07283	2.60761	1.53681
PR	qGhPR-c7	A07	Gh_A07G1782	72567269..72567727	0	0	0	0.77027	0	0	0	0
PR	qGhPR-c7	A07	Gh_A07G1783	72578492..72581758	0.892674	2.88003	0.564715	0.23248	0.268129	0.0280733	0.0579166	0.116378
PR	qGhPR-c7	A07	Gh_A07G1784	72582459..72583110	9.60441	12.0216	14.2209	13.3074	12.2277	8.44576	6.667	2.32032
PR	qGhPR-c7	A07	Gh_A07G1785	72610458..72613682	0.682016	6.77755	14.4664	2.84819	8.96655	1.76616	1.94622	0.893702
PR	qGhPR-c7	A07	Gh_A07G1786	72621213..72621710	6.90065	5.10154	14.6193	0.339462	1.63031	0.98441	0.819098	0
PR	qGhPR-c7	A07	Gh_A07G1787	72656257..72657085	3.936	5.84745	8.03435	0.778322	1.86874	3.36345	0.934104	0.307309
PR	qGhPR-c7	A07	Gh_A07G1788	72661216..72661530	0	0	0	0	0	0	0	0
PR	qGhPR-c7	A07	Gh_A07G1789	72662356..72662832	0.938617	0	0	0	0	0.638111	0.667446	4.79194
PR	qGhPR-c7	A07	Gh_A07G1790	72719680..72720260	1.72904	4.3488	0	0.703962	7.42576	9.3646	4.91193	6.90815
PR	qGhPR-c7	A07	Gh_A07G1791	72722629..72725512	0.402178	0.291854	0.286017	0.131938	0.0634017	0.158889	0	0.0548627
PR	qGhPR-c7	A07	Gh_A07G1792	72726485..72727249	0.322164	0.993822	0.323828	0	0	0.55441	0	0.45806
PR	qGhPR-c7	A07	Gh_A07G1793	72730050..72731462	5.91371	19.1343	5.76529	23.018	14.5958	5.01298	5.3388	4.47296
PR	qGhPR-c7	A07	Gh_A07G1794	72732590..72733024	21.522	18.5535	16.2403	24.3525	20.5634	28.4331	20.0918	8.91027
PR	qGhPR-c7	A07	Gh_A07G1795	72744666..72746130	55.4986	53.2554	94.8578	15.0219	83.4777	29.9708	13.8699	2.24728
PR	qGhPR-c7	A07	Gh_A07G1796	72753438..72754142	3.75371	2.02601	0.539894	5.62297	3.40161	3.56558	0.509671	1.35376
PR	qGhPR-c7	A07	Gh_A07G1797	72763886..72766534	2.44115	0.425766	0.278084	0.240606	0.154157	1.25311	0.696705	0.266172
PR	qGhPR-c7	A07	Gh_A07G1798	72824405..72825837	16.5808	0.95329	1.61258	0.685682	3.3889	0.704626	0.849251	0.081035
PR	qGhPR-c7	A07	Gh_A07G1799	72834305..72836208	1.12028	0.0815097	1.75639	1.75044	1.94783	0.99488	2.1694	1.75462
PR	qGhPR-c7	A07	Gh_A07G1800	72847192..72848543	0.129681	0.13286	3.37933	0	0	0	0	0
PR	qGhPR-c7	A07	Gh_A07G1801	72856663..72858579	12.9282	31.367	17.0373	53.0428	31.2123	44.2127	39.9647	26.6115
PR	qGhPR-c7	A07	Gh_A07G1802	72864487..72866048	11.6259	11.8417	1.1122	8.52566	9.86734	6.38023	4.99934	2.42936
PR	qGhPR-c7	A07	Gh_A07G1803	72878468..72880409	177.751	7.2406	14.1707	3.27403	2.62179	7.15791	9.59002	1.79434
PR	qGhPR-c7	A07	Gh_A07G1804	72882765..72884459	20.9952	0.603383	0.826625	0.545671	2.22853	2.11484	2.35544	0.224292
PR	qGhPR-c7	A07	Gh_A07G1805	72886501..72930921	417.641	57.8958	71.4693	48.4698	32.63	16.9798	20.7693	15.1942
PR	qGhPR-c7	A07	Gh_A07G1806	72968276..72974657	1.55057	3.16507	2.71145	9.05587	5.1571	3.61206	3.73301	3.87575
PR	qGhPR-c7	A07	Gh_A07G1807	72975993..72977835	3.2254	4.48673	5.57189	1.08669	4.09033	3.85818	2.58178	2.17519
PR	qGhPR-c7	A07	Gh_A07G1808	73000389..73003475	0	0	0	0.65409	0.628438	14.6545	21.3207	17.5112
PR	qGhPR-c7	A07	Gh_A07G1809	73014679..73016543	0.257779	0	0	0.098998	0.285416	2.55144	31.7533	5.48624
PR	qGhPR-c7	A07	Gh_A07G1810	73039011..73043251	1.45001	0.856627	3.76386	7.50749	3.49002	4.83867	3.54298	0.782838
PR	qGhPR-c7	A07	Gh_A07G1811	73047605..73049149	0.742189	2.55529	2.96538	10.1626	20.6634	1.409	4.63267	0.70693
PR	qGhPR-c7	A07	Gh_A07G1812	73050797..73054020	4.87247	4.8677	4.43179	5.88639	5.90252	3.36113	4.10716	2.63356
PR	qGhPR-c7	A07	Gh_A07G1813	73058863..73059792	0.820893	3.04195	5.06391	4.91852	0.944411	6.15296	3.50434	1.14735
PR	qGhPR-c7	A07	Gh_A07G1814	73064061..73065045	5.39958	2.3927	2.78535	5.41746	3.63996	8.26567	4.48041	3.34557
PR	qGhPR-c7	A07	Gh_A07G1815	73070757..73073892	0.84861	0.265518	0.585355	2.3257	0.648912	0.947444	1.11786	0.685286
PR	qGhPR-c7	A07	Gh_A07G1816	73075479..73076946	2.52429	0.759224	3.69125	2.14775	0.824972	1.23103	3.08015	1.68562
PR	qGhPR-c7	A07	Gh_A07G1817	73084542..73085138	0	0	0	0	0	0	0	0
PR	qGhPR-c7	A07	Gh_A07G1818	73085481..73085747	0	0	0	1.10995	0	1.17917	0	3.19281
PR	qGhPR-c7	A07	Gh_A07G1819	73085835..73086323	0.295338	0	0	1.74508	1.34092	0.606499	0	0.277323
PR	qGhPR-c7	A07	Gh_A07G1820	73086421..73086795	0	0	0	1.62524	1.03999	0.612272	0	0
PR	qGhPR-c7	A07	Gh_A07G1821	73110794..73112599	0.652702	0.844151	0.177263	1.6355	0.654935	1.92796	0.423404	0.0566527
PR	qGhPR-c7	A07	Gh_A07G1822	73115539..73117386	69.9946	10.5657	17.5767	11.2324	13.8765	6.02459	6.78538	7.71548
PR	qGhPR-c7	A07	Gh_A07G1823	73147379..73150137	1.37157	3.84379	1.77828	6.40539	5.93427	6.32988	1.95512	0.370537
PR	qGhPR-c7	A07	Gh_A07G1824	73150304..73152055	0.368079	0.436475	0.305503	0.986599	0.677281	0.466471	0.787931	0.292817
PR	qGhPR-c7	A07	Gh_A07G1825	73152379..73155988	6.53875	8.49979	6.98035	1.82655	6.1766	6.39378	3.95124	2.58726
PR	qGhPR-c7	A07	Gh_A07G1826	73156703..73160378	10.632	11.2091	9.89191	17.7949	12.4122	9.59547	6.83407	4.33274
PR	qGhPR-c7	A07	Gh_A07G1827	73161911..73165062	0.104692	0.641679	0.104687	0.483562	0.348517	0	0.298701	0.398535
PR	qGhPR-c7	A07	Gh_A07G1828	73168095..73171067	10.4235	6.46679	11.3652	7.06919	12.8806	10.3116	6.83407	4.1358
PR	qGhPR-c7	A07	Gh_A07G1829	73196899..73205551	4.49288	7.48586	4.69876	9.6235	6.41002	5.43343	2.84404	2.16662
PR	qGhPR-c7	A07	Gh_A07G1830	73217302..73219430	4.52087	3.17582	4.91922	2.69268	6.75609	9.17041	5.52686	2.94512
PR	qGhPR-c7	A07	Gh_A07G1831	73227553..73228548	4.20062	0.119363	2.10254	3.10344	2.0746	2.736	1.99729	1.22047
PR	qGhPR-c7	A07	Gh_A07G1832	73238579..73239460	0	0	0	0	0	0	0	0
PR	qGhPR-c7	A07	Gh_A07G1833	73254691..73257392	10.2816	14.1899	16.1873	7.82603	7.70643	14.1019	7.1773	10.2992
PR	qGhPR-c7	A07	Gh_A07G1834	73268403..73269212	0.899796	1.07804	1.65645	3.30822	1.84034	1.13607	0.641565	0.284524
PR	qGhPR-c7	A07	Gh_A07G1835	73271326..73282542	5.77191	4.79661	4.90272	4.37781	5.97476	5.43332	3.78863	3.90752
PR	qGhPR-c7	A07	Gh_A07G1836	73321965..73323846	19.9956	48.9445	23.592	30.1704	44.9681	24.4542	16.6472	5.9893
PR	qGhPR-c7	A07	Gh_A07G1837	73324450..73327267	0.8933	0.423628	0.0593049	0.410381	0.262938	0.32936	0.0849901	0.341153
PR	qGhPR-c7	A07	Gh_A07G1838	73341022..73351553	2.22025	6.27002	3.16902	5.53591	8.30009	6.07572	3.78888	3.09002
PR	qGhPR-c7	A07	Gh_A07G1839	73384187..73385553	0	0	0	0	0	0	0	0
PR	qGhPR-c7	A07	Gh_A07G1840	73412572..73413162	0	0	0	0.264585	0	0.155008	0	0
PR	qGhPR-c7	A07	Gh_A07G1841	73415386..73417893	2.4081	2.74945	14.8742	4.80576	2.17255	1.8173	0.686269	2.04279
PR	qGhPR-c7	A07	Gh_A07G1842	73421464..73424817	31.658	25.014	23.9214	32.176	32.2027	24.3189	11.794	9.61213
PR	qGhPR-c7	A07	Gh_A07G1843	73428377..73432383	2.85145	4.2549	4.63942	3.57309	5.15029	3.27719	3.21995	2.82391
PR	qGhPR-c7	A07	Gh_A07G1844	73443150..73446879	0.575054	2.10063	0.292387	1.69731	1.30425	0.98441	1.22865	1.08053
PR	qGhPR-c7	A07	Gh_A07G1845	73449142..73449695	0	0	0	0	1.07629	59.3097	10.328	0
PR	qGhPR-c7	A07	Gh_A07G1846	73462658..73463217	0	0	0	2.5888	3.55201	119.207	15.5664	0
PR	qGhPR-c7	A07	Gh_A07G1847	73504712..73514137	5.63902	6.15837	3.47482	2.14954	5.52666	7.35306	3.08586	1.82175
PR	qGhPR-c7	A07	Gh_A07G1848	73542486..73542967	0	0	0	0	0	0	0	0
PR	qGhPR-c7	A07	Gh_A07G1849	73544609..73546045	0	0	0	0	0	0	0	0
PR	qGhPR-c7	A07	Gh_A07G1850	73608654..73609344	1.38142	68.9516	216.404	0.410615	0.394327	2.3593	0.983391	0
PR	qGhPR-c7	A07	Gh_A07G1851	73610605..73612511	1.42572	2.79608	15.1079	1.64912	0.396176	0.901228	1.1863	0.903652
PR	qGhPR-c7	A07	Gh_A07G1852	73615063..73617844	2.04746	5.05631	4.4117	2.709	2.89144	2.45665	0.729278	0.722929
PR	qGhPR-c7	A07	Gh_A07G1853	73641049..73642515	0	0	0.0871641	0	0.483416	0.0602857	0	0.0831919
PR	qGhPR-c7	A07	Gh_A07G1854	73661738..73666547	0.622157	1.27096	2.59197	3.59167	1.3806	1.35946	0.88756	0.49345
PR	qGhPR-c7	A07	Gh_A07G1855	73677756..73678162	8.799	5.69664	15.9196	10.7593	6.19007	0.793946	1.66621	1.62152
PR	qGhPR-c7	A07	Gh_A07G1856	73703230..73705759	22.4044	64.2485	29.1605	58.0302	38.6498	22.8842	17.1889	9.85907
PR	qGhPR-c7	A07	Gh_A07G1857	73709381..73709695	6.81591	0	1.29709	0	0	0	0	0
PR	qGhPR-c7	A07	Gh_A07G1858	73711369..73711820	1.09519	0	1.13941	0	0	0	0	0
PR	qGhPR-c7	A07	Gh_A07G1859	73725442..73725912	7.03963	0	2.42498	0	0	0	0	0
PR	qGhPR-c7	A07	Gh_A07G1860	73728231..73728791	0	0	0.945575	0	0	0	0	0
PR	qGhPR-c7	A07	Gh_A07G1861	73733198..73738951	0	0	0.083924	0.0483716	0.278944	2.51103	3.37346	3.51002
PR	qGhPR-c7	A07	Gh_A07G1862	73740446..73743077	5.69249	5.49633	4.65711	13.4589	8.33318	5.5725	3.86097	2.47588
PR	qGhPR-c7	A07	Gh_A07G1863	73749815..73752965	1.34789	0.34141	0.0669547	1.85193	9.45598	1.02611	3.12654	0.419016
PR	qGhPR-c7	A07	Gh_A07G1864	73765838..73767314	0.257316	1.58155	0.644681	0.297987	1.71805	2.30578	1.46802	0.488933
PR	qGhPR-c7	A07	Gh_A07G1865	73769855..73770172	15.2055	11.8385	2.54402	3.7273	8.57588	5.34627	4.31774	3.91778
PR	qGhPR-c7	A07	Gh_A07G1866	73775579..73783849	2.35479	3.56078	3.44822	0.883333	2.97144	5.77573	2.9333	3.35595
PR	qGhPR-c7	A07	Gh_A07G1867	73810463..73811278	0	0	0	0	0	0	0	0
PR	qGhPR-c7	A07	Gh_A07G1868	73859012..73860322	0.494852	8.79001	16.5187	3.88298	5.26798	13.5928	46.4533	36.4659
PR	qGhPR-c7	A07	Gh_A07G1869	73865152..73867175	12.9434	10.6288	7.39366	5.90711	10.3727	9.86719	5.98498	5.79715
PR	qGhPR-c7	A07	Gh_A07G1870	73872388..73874859	0	0	0	0	0	0	0	0
PR	qGhPR-c7	A07	Gh_A07G1871	73878941..73883030	0.46503	3.90365	0.329983	0.0380292	0.402063	5.0115	2.18107	0.254186
PR	qGhPR-c7	A07	Gh_A07G1872	73890003..73892948	6.15794	5.1355	8.28594	2.56076	2.62507	2.40914	2.85844	1.2737
PR	qGhPR-c7	A07	Gh_A07G1873	73899183..73903245	2.10545	0.297126	1.39764	0	0.064547	0	0.166932	0.167529
PR	qGhPR-c7	A07	Gh_A07G1874	73903614..73907598	1.87352	5.0726	1.70905	3.70243	3.09924	8.74529	2.15399	0.59657
PR	qGhPR-c7	A07	Gh_A07G1875	73972636..73979875	0	0	0.0659966	2.28175	1.93721	2.64368	0.616391	0.158866
PR	qGhPR-c7	A07	Gh_A07G1876	74043426..74044501	0	0.145172	0.425932	1.80536	1.89245	0	0.403602	0.268629
PR	qGhPR-c7	A07	Gh_A07G1877	74137448..74137741	0	1.55681	0	1.76639	1.69164	0.479986	0	0
PR	qGhPR-c7	A07	Gh_A07G1878	74153344..74157988	1.67691	22.3177	2.57369	6.48409	5.59812	4.83818	3.35075	3.25052
PR	qGhPR-c7	A07	Gh_A07G1879	74167146..74167391	17.2552	7.25607	16.3546	12.4009	21.0246	36.4232	15.1408	14.4594
PR	qGhPR-c7	A07	Gh_A07G1880	74194681..74196290	0.356361	1.95818	22.8074	0	0.0787778	0.541717	0.406817	0.0679905
PR	qGhPR-c7	A07	Gh_A07G1881	74202971..74204340	0	0	0	0	0	1.44858	1.84659	1.6878
PR	qGhPR-c7	A07	Gh_A07G1882	74269691..74269852	88.4579	0	18.0398	0	0	0	0	0
PR	qGhPR-c7	A07	Gh_A07G1883	74271458..74273007	2.93973	3.70253	3.62673	3.2054	2.65265	2.56515	1.65581	3.09823
PR	qGhPR-c7	A07	Gh_A07G1884	74282746..74286714	40.9306	33.7943	114.153	21.7823	38.7427	53.2567	24.134	12.4343
PR	qGhPR-c12	A12	Gh_A12G0604	15595987..15597102	0	0	0	0	0	0	0	0
PR	qGhPR-c12	A12	Gh_A12G0605	15604645..15605980	0.103037	0	0	0	0.114314	0	0	0
PR	qGhPR-c12	A12	Gh_A12G0606	15622001..15623242	2.61598	2.11586	1.98182	1.97567	2.59812	3.23856	1.15832	0.687493
PR	qGhPR-c12	A12	Gh_A12G0607	15624036..15627960	24.4925	20.6	22.7475	34.8173	27.378	14.0102	7.51498	5.37775
PR	qGhPR-c12	A12	Gh_A12G0608	15698555..15703469	6.72999	4.24346	5.24245	2.1699	4.17049	2.80053	4.80065	0.848044
PR	qGhPR-c12	A12	Gh_A12G0609	15723188..15726978	12.7997	0	0.178967	0	0	0	0	0
PR	qGhPR-c12	A12	Gh_A12G0610	15775321..15782797	16.5074	11.658	14.9077	12.1716	12.3613	9.03303	5.61673	2.34924
PR	qGhPR-c15	D01	Gh_D01G0093	757105..763754	0	0.0772965	0.0757166	0.0873648	0	1.25876	0.324997	0
PR	qGhPR-c19	D05	Gh_D05G3565	59008529..59011558	9.54024	5.35764	6.61465	11.9351	3.69304	9.58076	5.93895	7.22358
PR	qGhPR-c25	D06	Gh_D06G1298	39176976..39180680	2.14479	2.9852	2.53297	1.12477	2.91842	3.22985	2.08629	1.11393
PR	qGhPR-c25	D06	Gh_D06G1299	39229773..39284480	0.324497	0.22108	0.216391	0	0.360229	0.223869	0.154302	0.308743
PR	qGhPR-c25	D06	Gh_D06G1300	39415189..39417868	0	0	0	0	0	0	0	0
PR	qGhPR-c25	D06	Gh_D06G1301	39454611..39457153	2.59383	0.632044	0.103248	0	0.0572095	0.0358746	0	0.0495565
PR	qGhPR-c25	D06	Gh_D06G1302	39501782..39505778	15.4653	2.42849	5.6066	1.09783	0.293086	0.918748	3.41321	2.33514
PR	qGhPR-c25	D06	Gh_D06G1303	39506622..39513749	0	0	0	0	0	0	0	0
PR	qGhPR-c25	D06	Gh_D06G1304	39513932..39514123	0	0	0	0	0	0	0	0
PR	qGhPR-c25	D06	Gh_D06G1305	39545469..39546432	0.879564	3.7621	0.147154	0	0	0.100971	0	0
PR	qGhPR-c25	D06	Gh_D06G1306	39597229..39598205	2.72606	80.5516	131.412	9.10818	4.47731	14.3741	22.8	33.0266
PR	qGhPR-c25	D06	Gh_D06G1307	39598913..39600037	3.03359	3.6139	4.24545	3.38474	3.477	6.97826	2.4524	1.54014
PR	qGhPR-c25	D06	Gh_D06G1308	39607470..39608147	2.3627	9.56433	2.40434	3.83918	2.01138	11.5235	8.83363	5.54645
PR	qGhPR-c25	D06	Gh_D06G1309	39650555..39650857	0	0	0	0	0	0	0	0
PR	qGhPR-c25	D06	Gh_D06G1310	39660004..39660750	0	0	0	0	0	0	0	0
PR	qGhPR-c25	D06	Gh_D06G1311	39663065..39664117	0.16029	15.9863	2.25548	0	0	1.76545	1.14278	0
PR	qGhPR-c25	D06	Gh_D06G1312	39694173..39699533	0.296217	0.487882	0.0735937	0	0.0815254	0	0	0.0354088
PR	qGhPR-c25	D06	Gh_D06G1313	39742231..39746077	0	0	0.0464942	0	0	0	0	0
PR	qGhPR-c25	D06	Gh_D06G1314	39756019..39759376	1.16217	2.56754	7.1388	0.142701	0.502891	0.0287156	0	0
PR	qGhPR-c25	D06	Gh_D06G1315	39777281..39777604	0	0	0	0	0	0	0	0
PR	qGhPR-c25	D06	Gh_D06G1316	39859875..39860336	0	0	0	0	0	0	0	0
PR	qGhPR-c25	D06	Gh_D06G1317	39868971..39870335	0	0	0	0	0	3.08173	0	0
PR	qGhPR-c25	D06	Gh_D06G1318	39883812..39886719	9.71298	0.20542	10.3189	0.174115	2.90059	0.419828	0.722016	0
PR	qGhPR-c25	D06	Gh_D06G1319	40058876..40061436	1.36695	1.79476	2.79373	2.84297	0.780066	2.56843	1.45969	1.59942
PR	qGhPR-c25	D06	Gh_D06G1320	40061452..40062180	1.15078	3.88727	10.0173	1.47758	8.44758	4.55616	1.61173	0
PR	qGhPR-c25	D06	Gh_D06G1321	40066402..40066740	0	0	0	0	0.628457	0.365196	0.765446	0
PR	qGhPR-c25	D06	Gh_D06G1322	40084661..40086211	0	0	0	0	0	0	0	0
PR	qGhPR-c25	D06	Gh_D06G1323	40096509..40109792	2.49845	5.79608	5.84822	0.595574	1.3355	2.85561	1.35216	1.31359
PR	qGhPR-c25	D06	Gh_D06G1324	40134246..40135301	0.474608	4.18556	0.240212	1.11383	0	3.25656	4.05779	3.57964
PR	qGhPR-c25	D06	Gh_D06G1325	40139688..40142719	0.318399	0.333522	2.27279	1.13198	1.81198	2.1775	2.72048	2.08955
PR	qGhPR-c25	D06	Gh_D06G1326	40182196..40183155	0	0.170796	7.67911	0	0	0.228493	0	0.314594
PR	qGhPR-c25	D06	Gh_D06G1327	40188975..40190704	1.57263	1.63643	3.72288	2.77642	0.592669	3.59323	1.86707	3.20687
PR	qGhPR-c25	D06	Gh_D06G1328	40214459..40215845	0.368519	1.25751	0	2.13234	0.136602	4.74287	1.57692	0.116754
PR	qGhPR-c25	D06	Gh_D06G1329	40480075..40484082	20.6349	1.48963	1.68954	5.05102	7.92003	8.66982	8.13012	4.69893
PR	qGhPR-c25	D06	Gh_D06G1330	40579351..40579905	0	0	0	0	0	0	0	0
PR	qGhPR-c25	D06	Gh_D06G1331	40625704..40627233	0	0	0	0	0	0	0	0
PR	qGhPR-c25	D06	Gh_D06G1332	40627849..40628694	0	0	0	0	0	0	0	0
PR	qGhPR-c25	D06	Gh_D06G1333	40646186..40646977	0	0	0	0	0	0	0	0
PR	qGhPR-c25	D06	Gh_D06G1334	40647546..40647878	0	0	0	0	0	0	0	0
PR	qGhPR-c25	D06	Gh_D06G1335	40655419..40728444	2.51187	0.182965	0.358331	2.27489	2.18619	2.60142	1.91991	1.11107
PR	qGhPR-c25	D06	Gh_D06G1336	40905676..40906792	0	0.26254	1.54108	0	0	0	0	0.243514
PR	qGhPR-c25	D06	Gh_D06G1337	40946100..40948639	0.485117	2.39716	0.414449	0	0	0	0	0
PR	qGhPR-c25	D06	Gh_D06G1338	41022844..41024559	0	0.510437	2.1257	3.53348	0.831653	1.30151	1.97053	1.67749
PR	qGhPR-c25	D06	Gh_D06G1339	41050320..41053761	13.1257	2.78897	3.74308	0.685229	2.3708	0.824903	0.596019	0.0569624
PR	qGhPR-c25	D06	Gh_D06G1340	41102422..41104805	2.2648	0.203239	1.85854	0.229703	0.0735863	0.0460357	0	0.254263
PR	qGhPR-c25	D06	Gh_D06G1341	41105116..41105283	4.28141	0	0	0	0	2.43331	5.29235	9.66226
PR	qGhPR-c25	D06	Gh_D06G1342	41112959..41113126	0	5.06012	0	0	0	2.43331	0	0
PR	qGhPR-c25	D06	Gh_D06G1343	41146163..41148360	4.88515	90.4136	0.324968	1.31257	0.810906	0.506107	0.348521	0
PR	qGhPR-c25	D06	Gh_D06G1344	41174142..41174594	1.65665	1.73798	0	6.29234	1.13307	0	0.943563	0
PR	qGhPR-c25	D06	Gh_D06G1345	41178880..41182252	69.0216	9.7712	22.9211	0.991303	2.99381	6.91898	2.79289	1.39583
PR	qGhPR-c25	D06	Gh_D06G1346	41193447..41195966	0	0	0	0.199325	0.191515	0	0	0
PR	qGhPR-c25	D06	Gh_D06G1347	41210642..41213457	0.310922	2.13722	4.18689	4.20497	4.64299	5.85273	2.99467	4.2988
PR	qGhPR-c25	D06	Gh_D06G1348	41243467..41244285	1.03547	1.51873	1.33657	38.4617	13.6938	9.47497	8.64883	13.1925
PR	qGhPR-c25	D06	Gh_D06G1349	41246792..41248907	0	1.00057	0.324685	7.92387	3.62395	3.91949	2.26707	4.17909
PR	qGhPR-c25	D06	Gh_D06G1350	41408474..41416185	10.2621	3.77474	4.82022	1.46003	3.41198	3.13645	2.25103	1.50923
PR	qGhPR-c25	D06	Gh_D06G1351	41416862..41417812	1.72626	1.76726	2.3467	1.71242	1.78265	0.510077	0.35175	0.117192
PR	qGhPR-c25	D06	Gh_D06G1352	41471424..41474201	0.151487	0	0	0	0	0	0	0
PR	qGhPR-c25	D06	Gh_D06G1353	41513557..41514698	0	0.113987	0.11156	0.515408	0.123821	0	0	0
PR	qGhPR-c25	D06	Gh_D06G1354	41562204..41562934	0	0	0	0	0	0	0	0
PR	qGhPR-c25	D06	Gh_D06G1355	41665481..41667221	0.443864	0.471728	0.457688	0	0	1.51028	1.26283	1.23807
PR	qGhPR-c25	D06	Gh_D06G1356	41711476..41715360	0.20753	0.294635	0.0825295	0.761072	1.0515	1.49321	0.592435	0
PR	qGhPR-c25	D06	Gh_D06G1357	41781546..41782562	0.722429	0.999801	0.487679	0	0.271568	0.991256	0.686269	0.453953
PR	qGhPR-c25	D06	Gh_D06G1358	41899668..41901464	1.73021	26.0102	18.4183	2.67239	2.43666	0.164981	0	0
PR	qGhPR-c25	D06	Gh_D06G1359	41974130..41979124	9.5071	11.4666	11.1286	11.9414	5.48233	2.64792	2.45923	2.41257
PR	qGhPR-c25	D06	Gh_D06G1360	41983768..41985567	0.0595533	0	0	0	0	0	0	0
PR	qGhPR-c25	D06	Gh_D06G1361	42106685..42107518	0.57857	4.45341	0.145169	0.167828	0.806315	0.797079	0.206273	1.9217
PR	qGhPR-c25	D06	Gh_D06G1362	42112549..42115398	1.47819	0.436844	0.426492	0.247005	0.474608	0.87033	0	0.797825
PR	qGhPR-c25	D06	Gh_D06G1363	42266517..42272227	24.2427	20.4279	19.1485	20.0089	20.9666	15.5515	10.4791	7.9571
PR	qGhPR-c25	D06	Gh_D06G1364	42287589..42288896	0.170059	0.173326	0.0848727	0.195909	0.376544	1.05694	0	0
PR	qGhPR-c25	D06	Gh_D06G1365	42392428..42398140	4.59461	5.89963	5.47987	4.51785	6.11283	5.749	3.22449	2.48959
PR	qGhPR-c25	D06	Gh_D06G1366	42556399..42559291	5.44377	3.25192	6.36675	5.21738	3.64639	4.6779	2.05141	1.85751
PR	qGhPR-c25	D06	Gh_D06G1367	42581371..42587436	0	0	0.297774	0	0	0	0	0
PR	qGhPR-c25	D06	Gh_D06G1368	42733998..42739173	4.64117	3.83095	2.79425	3.13236	4.33836	5.85874	4.33879	1.52576
PR	qGhPR-c25	D06	Gh_D06G1369	42773011..42774344	0.275188	1.21633	2.01556	1.79788	14.2287	0.823258	1.17786	0
PR	qGhPR-c25	D06	Gh_D06G1370	42774956..42777800	3.87515	2.8645	2.99822	5.37714	4.21876	3.11043	2.18504	1.2343
PR	qGhPR-c25	D06	Gh_D06G1371	42795712..42797364	0	0.489895	0	0.13845	0	0	0	0
PR	qGhPR-c25	D06	Gh_D06G1372	42829838..42832185	0.36464	1.53612	2.98704	3.47647	1.66915	2.48915	1.03815	3.06718
PR	qGhPR-c25	D06	Gh_D06G1373	42870213..42870575	0	0	0	0	0	7.44293	1.35419	0
PR	qGhPR-c25	D06	Gh_D06G1374	42902711..42904489	0.542923	0.674385	0.90116	0.554314	0.399552	1.33446	0.258271	0.345553
PR	qGhPR-c25	D06	Gh_D06G1375	42944291..42948103	26.9349	2.99557	6.84079	10.1558	7.61933	12.5547	5.28643	11.0898
PR	qGhPR-c25	D06	Gh_D06G1376	42994436..42996603	2.85712	2.9371	3.98785	1.10692	3.01348	4.80802	2.26334	0.451444
PR	qGhPR-c25	D06	Gh_D06G1377	42997520..42998341	0	0	0	0	0	0	0	0
PR	qGhPR-c25	D06	Gh_D06G1378	43024229..43032988	12.1461	9.90904	6.15956	4.80717	13.493	11.5637	6.18647	2.41231
PR	qGhPR-c25	D06	Gh_D06G1379	43036227..43036667	1.72677	2.54032	2.47117	3.28492	2.36596	1.65151	0	0
PR	qGhPR-c25	D06	Gh_D06G1380	43072921..43076165	2.92263	4.08437	4.97261	2.51788	5.51191	4.20904	3.82334	3.31328
PR	qGhPR-c25	D06	Gh_D06G1381	43154500..43156008	2.02866	20.3936	10.9409	6.44951	8.61743	4.04279	2.85386	6.37215
PR	qGhPR-c25	D06	Gh_D06G1382	43182271..43184346	3.97676	1.91508	1.21756	1.28689	1.01195	0.387846	0.218298	0.048707
PR	qGhPR-c25	D06	Gh_D06G1383	43202418..43202630	0	0	0	0	0	0	0	0
PR	qGhPR-c25	D06	Gh_D06G1384	43265338..43266130	0	0	0	0	0	0	0	0
PR	qGhPR-c25	D06	Gh_D06G1385	43273247..43274986	12.7951	10.4926	7.5727	6.31988	8.2577	10.8527	4.76342	2.59625
PR	qGhPR-c25	D06	Gh_D06G1386	43306551..43308062	45.4025	131.535	3.67718	126.32	11.8392	38.0544	22.1686	11.9809
PR	qGhPR-c25	D06	Gh_D06G1387	43416171..43416908	10.4519	7.98093	5.93486	1.96169	2.26181	3.01617	2.64396	7.82571
PR	qGhPR-c25	D06	Gh_D06G1388	43429352..43429699	0	0	0	0	0	0	0	0
PR	qGhPR-c25	D06	Gh_D06G1389	43501950..43505103	0	1.6501	1.60876	0.622143	0	1.08661	0.752867	1.49187
PR	qGhPR-c25	D06	Gh_D06G1390	43524214..43524558	0	0	0	0	0	0	0	0
PR	qGhPR-c25	D06	Gh_D06G1391	43692161..43699283	0	2.39625	0.579796	0	0	0.377288	0	0
PR	qGhPR-c25	D06	Gh_D06G1392	43753717..43754120	0	0	0	0	0	0	0	0
PR	qGhPR-c25	D06	Gh_D06G1393	43796375..43800152	16.5484	11.9963	10.068	3.55522	5.03169	4.43929	2.58135	0.750624
PR	qGhPR-c25	D06	Gh_D06G1394	43806430..43806837	0	0	0	0	0	0	0	0
PR	qGhPR-c25	D06	Gh_D06G1395	43832050..43832895	0.710601	1.45815	2.13907	0	0	1.2728	0.40536	0.94426
PR	qGhPR-c25	D06	Gh_D06G1396	43845140..43847583	0	0	0	0	0	0	0	0
PR	qGhPR-c25	D06	Gh_D06G1397	43888471..43896692	0.594152	1.30667	1.28078	1.9311	1.14634	2.19157	1.55467	2.12879
PR	qGhPR-c25	D06	Gh_D06G1398	43897501..43897839	1.61588	1.73507	1.1199	0	0	1.09559	0	0
PR	qGhPR-c25	D06	Gh_D06G1399	44057668..44064552	1.86661	1.65223	2.15877	4.0113	2.06051	2.58076	2.23422	1.09224
PR	qGhPR-c25	D06	Gh_D06G1400	44067046..44067781	147.132	282.844	255.661	288.986	117.263	55.375	152.671	70.0348
PR	qGhPR-c26	D12	Gh_D12G1160	38662690..38664153	0.149747	1.06711	1.49332	0	0	1.18974	1.17524	1.35675
PR	qGhPR-c26	D12	Gh_D12G1161	38711928..38712311	0.432141	1.37599	0.890288	1.03838	0	1.76528	6.76287	7.2377
PR	qGhPR-c26	D12	Gh_D12G1162	38732011..38760337	16.5648	19.6199	21.8091	99.6031	36.7354	21.9329	18.7163	13.7468
PR	qGhPR-c26	D12	Gh_D12G1163	38830945..38832540	1.90403	0.276683	13.0118	2.42352	7.06256	0.469933	0.485196	0.0648853
PR	qGhPR-c26	D12	Gh_D12G1164	38897452..38898003	0	0	0	0	0	0	0	0
PR	qGhPR-c26	D12	Gh_D12G1165	38905619..38906161	0	0	0	2.09008	1.43412	0.174123	0	0
PR	qGhPR-c26	D12	Gh_D12G1166	38911718..38912239	0.456235	0.485547	0.470951	0.5497	0	0	0	0
PR	qGhPR-c26	D12	Gh_D12G1167	38912316..38917393	0	0.428796	0.167979	0.0969328	0	0	0	0
PR	qGhPR-c26	D12	Gh_D12G1168	38953223..38955802	0.870493	4.72495	2.676	2.00262	4.57096	6.9167	8.90217	8.44175
PR	qGhPR-c26	D12	Gh_D12G1169	39013071..39014499	0.54425	3.2379	0.362352	0	0	0.187876	0	0
PR	qGhPR-c26	D12	Gh_D12G1170	39042635..39042979	0	0	0	0	1.21484	3.18458	2.96522	0
PR	qGhPR-c26	D12	Gh_D12G1171	39069026..39070660	54.9528	49.1273	33.8135	67.9066	42.2878	42.7487	34.5874	25.9196
PR	qGhPR-c26	D12	Gh_D12G1172	39072562..39072768	0	0	0	0	0	0	0	0
PR	qGhPR-c26	D12	Gh_D12G1173	39074336..39084618	9.41328	6.17091	5.81257	3.09036	4.09378	5.91887	4.00936	3.18746
PR	qGhPR-c26	D12	Gh_D12G1174	39088408..39090233	19.0424	12.7219	11.6562	19.2846	33.4089	30.8847	20.668	7.71388
PR	qGhPR-c26	D12	Gh_D12G1175	39091686..39093062	0.882388	0.653697	1.20051	0.738857	0.355031	0.720287	0.343379	0.305899
PR	qGhPR-c26	D12	Gh_D12G1176	39101114..39101392	0.798203	0	1.69505	0	0	0.535478	0	1.45202
PR	qGhPR-c26	D12	Gh_D12G1177	39102450..39102668	0	0	0	0	0	0	0	0
PR	qGhPR-c26	D12	Gh_D12G1178	39120888..39123605	0.421847	0.601883	0.926295	0.874676	1.58776	1.10703	0.963041	2.33188
PR	qGhPR-c26	D12	Gh_D12G1179	39123712..39123993	0	0	0	0	1.8604	0.523413	0	0.709893
PR	qGhPR-c26	D12	Gh_D12G1180	39134030..39134725	4.17996	5.99454	2.37933	1.27091	2.84919	3.24979	9.0682	32.1666
PR	qGhPR-c26	D12	Gh_D12G1181	39156689..39157174	0.596073	0	0	0	0	0.203991	0	0
PR	qGhPR-c26	D12	Gh_D12G1182	39212267..39220300	7.17614	11.2442	11.0136	13.9799	5.67066	0.653658	0.675135	0.902243
PR	qGhPR-c26	D12	Gh_D12G1183	39220656..39227998	0	0	0	0	0	0	0	0
PR	qGhPR-c26	D12	Gh_D12G1184	39241816..39247386	1.90527	0.531705	1.27929	3.66	6.19524	0.494174	0.543866	1.502
PR	qGhPR-c26	D12	Gh_D12G1185	39253862..39260896	3.69905	2.69498	2.59454	6.09136	5.80215	2.85373	2.30135	7.16013
PR	qGhPR-c26	D12	Gh_D12G1186	39358811..39361623	0.28132	0.057154	0	0.645936	0.372479	0.466817	0	0.107462
PR	qGhPR-c26	D12	Gh_D12G1187	39363346..39364469	0	0	0	0.777161	0	0.303763	0.315246	0
PR	qGhPR-c26	D12	Gh_D12G1188	39408487..39410656	0	6.90872	8.94656	2.64919	0	2.50858	5.37814	1.6774
PR	qGhPR-c26	D12	Gh_D12G1189	39429040..39430152	0.30717	0	0.51182	0.590998	0.454349	0.282622	0	0
PR	qGhPR-c26	D12	Gh_D12G1190	39442196..39443663	0	0.915065	0	0	0	0	0	0
PR	qGhPR-c26	D12	Gh_D12G1191	39445746..39446153	2.34489	0.825696	1.60446	0.467226	0.897212	1.86556	2.22486	1.45851
PR	qGhPR-c26	D12	Gh_D12G1192	39452110..39453129	6.35239	8.81572	6.81131	15.0793	5.92222	6.6505	3.72168	3.88396
PR	qGhPR-c26	D12	Gh_D12G1193	39454682..39457958	4.99625	5.54957	3.65262	4.62744	6.42346	5.97527	6.3647	3.40007
PR	qGhPR-c26	D12	Gh_D12G1194	39463778..39465455	0.119683	0.244947	0	1.1076	0.532168	1.23793	0.853572	0.568895
PR	qGhPR-c26	D12	Gh_D12G1195	39471402..39473961	8.59356	7.36007	4.47323	7.22194	7.49864	6.91255	4.72943	5.41751
PR	qGhPR-c26	D12	Gh_D12G1196	39475391..39477721	0.384456	1.57524	0.77054	1.92918	1.56859	1.41339	1.46225	1.21757
PR	qGhPR-c26	D12	Gh_D12G1197	39481281..39485987	0.775708	1.91897	5.16067	2.39112	3.09978	1.03948	0.34598	0.416923
PR	qGhPR-c26	D12	Gh_D12G1198	39499996..39500672	0	0	0	1.38434	0.443067	1.58044	0	0
PR	qGhPR-c26	D12	Gh_D12G1199	39511204..39511963	84.0889	17.0004	22.2039	14.1285	16.2443	3.9528	4.80583	2.2499
PR	qGhPR-c26	D12	Gh_D12G1200	39561403..39564111	1.09154	2.41208	1.09012	4.40423	2.62011	5.14955	2.59557	1.12647
PR	qGhPR-c26	D12	Gh_D12G1201	39565693..39566570	0.920982	4.73092	6.78399	1.78292	3.76891	0.528473	0	0
PR	qGhPR-c26	D12	Gh_D12G1202	39603814..39604925	0.450606	7.37178	1.57821	2.99474	6.25611	4.81758	1.12486	2.25011
PR	qGhPR-c26	D12	Gh_D12G1203	39632617..39633338	0	0	0	0	0	0	0	0
PR	qGhPR-c26	D12	Gh_D12G1204	39652153..39652461	0	0	0	0	0	0	0	0
PR	qGhPR-c26	D12	Gh_D12G1205	39656728..39658845	1.70951	4.26897	3.41285	7.77941	2.4605	3.36446	2.19523	2.68809
PR	qGhPR-c26	D12	Gh_D12G1206	39667322..39668113	0	0	0	0	0	0	0	0
PR	qGhPR-c26	D12	Gh_D12G1207	39747084..39751960	27.9999	0.145371	3.13314	0	0.39476	0	0	0
PR	qGhPR-c26	D12	Gh_D12G1208	39766557..39820430	1.06908	2.53839	0.071051	6.96751	5.12056	2.80708	1.52556	0.883876
PR	qGhPR-c26	D12	Gh_D12G1209	39821026..39823052	1.31827	3.71142	1.31494	2.67758	5.40382	5.19604	2.6556	1.33095
PR	qGhPR-c26	D12	Gh_D12G1210	39837207..39843054	2.61935	5.13151	15.2683	1.87967	2.80602	1.23262	1.64513	1.33613
PR	qGhPR-c26	D12	Gh_D12G1211	39849078..39853219	31.1616	20.9465	20.7319	27.6472	19.4797	18.0736	9.85929	5.51523
PR	qGhPR-c26	D12	Gh_D12G1212	39855693..39859045	8.98835	7.60816	5.94335	4.13806	4.94937	8.21779	6.52937	10.7036
PR	qGhPR-c26	D12	Gh_D12G1213	39864844..39869422	73.5273	1.89964	0.865916	0.45352	0.581202	0.182968	0.528208	0.733516
PR	qGhPR-c26	D12	Gh_D12G1214	39872158..39872701	4.29793	3.79951	2.75096	5.39749	0	2.8755	0	0.778893
PR	qGhPR-c26	D12	Gh_D12G1215	39883649..39888621	4.15334	0.0808581	0.528665	0.365492	0.0585487	0.0552934	0	0
PR	qGhPR-c26	D12	Gh_D12G1216	39941188..39942943	0	0	0	0	0	0.0505698	0	0
PR	qGhPR-c26	D12	Gh_D12G1217	39952441..39954229	0	2.33582	0.147625	1.27745	5.97472	1.89226	2.6407	0.564811
PR	qGhPR-c26	D12	Gh_D12G1218	39976090..39978449	5.65399	4.37472	4.34119	2.34846	7.60279	9.42032	4.84161	2.82877
PR	qGhPR-c26	D12	Gh_D12G1219	39980953..39983095	2.40791	2.13893	3.66406	1.2089	2.0911	2.81724	2.83766	1.89304
PR	qGhPR-c26	D12	Gh_D12G1220	39999194..40005599	18.0871	22.0005	25.0002	21.3903	21.7863	18.4016	13.8293	17.6326
PR	qGhPR-c26	D12	Gh_D12G1221	40007545..40009493	0.300785	0	0	33.7905	7.51594	15.6446	5.14067	0.282332
PR	qGhPR-c26	D12	Gh_D12G1222	40040076..40041257	65.5071	515.282	41.7881	51.5476	159.725	83.0519	22.7514	10.2759
SA	qGhSA-c3	A03	Gh_A03G0131	2026465..2028742	0.384991	2.44195	0.191492	3.58765	3.60724	4.39358	3.64033	2.62109
SA	qGhSA-c3	A03	Gh_A03G0132	2042734..2049259	3.16713	6.21847	4.60573	8.11127	6.39491	9.31022	3.44896	1.81154
SA	qGhSA-c3	A03	Gh_A03G0133	2067057..2067254	0	0	0	0	0	0	0	0
SA	qGhSA-c3	A03	Gh_A03G0134	2067810..2069835	5.36046	9.57519	6.42915	12.3268	6.45772	5.82314	4.04138	4.13957
SA	qGhSA-c3	A03	Gh_A03G0135	2070907..2074123	12.2993	9.0733	8.48557	5.74891	3.5838	6.35146	2.60377	2.45038
SA	qGhSA-c3	A03	Gh_A03G0136	2078922..2083283	1.33083	7.11335	0.34567	4.38509	5.04454	4.60041	4.12887	2.37578
SA	qGhSA-c3	A03	Gh_A03G0137	2092414..2096991	24.0014	17.971	14.9799	24.1004	19.4473	24.7909	14.1145	10.6345
SA	qGhSA-c3	A03	Gh_A03G0138	2100449..2102424	39.0562	68.1782	14.7258	224.168	272.029	50.3851	42.6642	41.1562
SA	qGhSA-c3	A03	Gh_A03G0139	2104137..2105857	3.47884	3.18023	3.36049	0.143806	0	0.0856575	0	0
SA	qGhSA-c3	A03	Gh_A03G0140	2106272..2106905	2.14505	1.6027	0	0	0.348286	0	0	0
SA	qGhSA-c3	A03	Gh_A03G0141	2184199..2187239	8.04205	1.48028	5.28035	2.0745	3.73025	3.42456	2.24553	1.83625
SA	qGhSA-c3	A03	Gh_A03G0142	2197252..2204306	38.5218	35.7777	47.0904	19.9122	26.5291	17.8779	9.02995	2.53504
SA	qGhSA-c3	A03	Gh_A03G0143	2218596..2221512	14.2835	13.8121	11.9755	45.1293	15.8405	24.4927	21.4046	12.5297
SA	qGhSA-c3	A03	Gh_A03G0144	2227495..2228891	7.29101	4.43484	5.46257	3.27045	5.23699	5.6561	4.26414	3.18386
SA	qGhSA-c3	A03	Gh_A03G0145	2233598..2237261	0	0	0	0	0	0	0	0
SA	qGhSA-c3	A03	Gh_A03G0146	2239370..2241750	3.43387	13.4113	15.6514	31.8033	17.6054	11.1874	10.5639	7.86932
SA	qGhSA-c3	A03	Gh_A03G0147	2256103..2262437	15.295	10.3754	9.25819	8.03634	13.2531	15.4901	8.53578	3.81207
SA	qGhSA-c13	A13	Gh_A13G0450	8066757..8068208	0	0	0	0	0	0	0	0
SA	qGhSA-c13	A13	Gh_A13G0451	8149617..8151382	0	0	0	0	0	0	0	0
SA	qGhSA-c13	A13	Gh_A13G0452	8201032..8206754	8.18618	10.5606	6.68755	8.35883	8.03383	7.76665	5.66877	1.821
SA	qGhSA-c13	A13	Gh_A13G0453	8258521..8259276	0	0	0	0	0	0	0	0
SA	qGhSA-c13	A13	Gh_A13G0454	8539607..8540869	0	0	0	0	0	0	0	0
SA	qGhSA-c13	A13	Gh_A13G0455	8693716..8697694	5.02809	6.95231	7.10971	6.56261	4.89617	4.66617	3.10549	3.79328
SA	qGhSA-c13	A13	Gh_A13G0456	8698651..8703482	0.975367	1.62236	1.83163	0.282155	0.67783	1.68128	0.869518	1.73832
SA	qGhSA-c13	A13	Gh_A13G0457	8774316..8774909	0	0	0	0	0	0	0	0
SA	qGhSA-c13	A13	Gh_A13G0458	9277992..9282036	9.31613	7.08941	6.27812	5.54716	12.3653	28.8567	16.1637	5.88394
SA	qGhSA-c13	A13	Gh_A13G0459	9282821..9285752	0.732026	5.14608	6.9869	3.50364	3.09788	0.042169	0.0870566	0
SA	qGhSA-c13	A13	Gh_A13G0460	9325876..9327246	29.958	17.5787	19.2675	29.1401	18.5756	9.40353	5.62591	2.19024
SA	qGhSA-c13	A13	Gh_A13G0461	9396014..9398515	25.3149	14.6325	19.9008	13.7214	14.0828	6.47242	9.0068	1.84464
SA	qGhSA-c13	A13	Gh_A13G0462	9435092..9637249	12.8481	9.61078	7.93908	7.24238	10.0048	8.59684	5.73681	1.77427
SA	qGhSA-c13	A13	Gh_A13G0463	9655338..9660192	5.19809	5.7064	3.72451	2.60273	4.13241	6.22764	3.21821	1.5875
SA	qGhSA-c13	A13	Gh_A13G0464	9767282..9767848	2.39044	2.72872	1.45207	3.92782	8.35513	0.49203	8.51559	0.22534
SA	qGhSA-c13	A13	Gh_A13G0465	9768683..9769215	1.17245	0	0	0	0	0	0	0
SA	qGhSA-c13	A13	Gh_A13G0466	9873992..9874726	0	0	0	0	0	0	0	0
SA	qGhSA-c13	A13	Gh_A13G0467	9975106..9975502	3.86248	4.19091	0.675133	0.791959	24.2873	8.2584	8.22142	1.77325
SA	qGhSA-c13	A13	Gh_A13G0468	9975577..9976605	3.03111	5.62433	1.23571	5.70907	22.9421	8.98265	8.00709	5.65945
SA	qGhSA-c13	A13	Gh_A13G0469	10006962..10009158	0.088733	2.44285	0.354397	0.818129	1.17935	2.14433	3.67144	2.53626
SA	qGhSA-c13	A13	Gh_A13G0470	10056364..10059347	0.408278	0.72965	0	2.23868	1.47196	2.18349	0.291226	0
SA	qGhSA-c13	A13	Gh_A13G0471	10126722..10129175	0.766175	3.32292	1.24396	2.43038	2.97256	2.97482	1.22972	1.27684
SA	qGhSA-c13	A13	Gh_A13G0472	10130399..10135677	0.0205226	0.14533	0.0203643	0	0.0901984	0	0	0
SA	qGhSA-c13	A13	Gh_A13G0473	10268837..10269792	1.00112	1.88856	3.18829	1.74708	0.932583	2.98551	0.95161	1.10665
SA	qGhSA-c13	A13	Gh_A13G0474	10276645..10278327	0.53141	6.26334	5.59404	5.69538	3.40197	4.85262	4.54748	5.42578
SA	qGhSA-c13	A13	Gh_A13G0475	10290986..10291608	1.8215	2.22215	1.85499	2.15473	1.03478	1.86968	0	0
SA	qGhSA-c13	A13	Gh_A13G0476	10300149..10300484	0	0	0.569703	0	0	0	0	0
SA	qGhSA-c13	A13	Gh_A13G0477	10301763..10304050	5.19931	3.34925	3.18848	3.36509	1.31376	2.83385	5.33579	8.94991
SA	qGhSA-c13	A13	Gh_A13G0478	10313187..10314489	0	0	0	0	0	0	0	0
SA	qGhSA-c13	A13	Gh_A13G0479	10385179..10392006	3.67738	4.15431	2.78324	2.85265	2.79878	1.79088	1.77412	0.494781
SA	qGhSA-c13	A13	Gh_A13G0480	10393456..10395665	0	0.242519	0.534726	0.890797	0.197567	0.0824903	0	0
SA	qGhSA-c13	A13	Gh_A13G0481	10420961..10423598	1.41128	1.11321	2.88717	0	0	0.481917	0	0.66002
SA	qGhSA-c13	A13	Gh_A13G0482	10424572..10426951	8.01497	7.16038	10.8153	8.32508	10.7781	8.98844	6.00306	2.57519
SA	qGhSA-c13	A13	Gh_A13G0483	10428319..10432575	4.53885	12.356	5.45892	6.1581	11.5462	16.0894	6.1037	3.8191
SA	qGhSA-c13	A13	Gh_A13G0484	10433990..10434355	1.87723	0.500185	0	0	0	0	0.667446	0.435631
SA	qGhSA-c13	A13	Gh_A13G0485	10438085..10439933	3.56452	0.778406	3.0075	1.76639	2.53745	1.43996	2.02083	0.651819
SA	qGhSA-c13	A13	Gh_A13G0486	10460705..10461998	5.20924	11.8676	10.7474	11.5345	6.62647	7.86138	5.41853	3.82041
SA	qGhSA-c13	A13	Gh_A13G0487	10464819..10466263	0.605435	8.23948	0	0.351527	0.33777	14.1755	13.1661	11.7727
SA	qGhSA-c13	A13	Gh_A13G0488	10468734..10468979	0	0	0	1.37788	0	2.85672	3.02817	0
SA	qGhSA-c13	A13	Gh_A13G0489	10470544..10470756	0	0	0	0	0	0	0	0
SA	qGhSA-c13	A13	Gh_A13G0490	10476874..10478938	11.8305	13.9751	12.7812	12.9653	9.5376	28.1281	19.5956	17.9588
SA	qGhSA-c13	A13	Gh_A13G0491	10483794..10497192	26.0579	11.7192	17.3593	13.7972	14.9269	8.95626	3.7185	1.63571
SA	qGhSA-c13	A13	Gh_A13G0492	10545958..10548901	7.71504	1.46372	5.46454	7.13488	3.67677	4.21182	5.88773	3.41867
SA	qGhSA-c13	A13	Gh_A13G0493	10580117..10581307	0.132313	0	0	9.81085	9.28004	8.84537	3.39678	5.27829
SA	qGhSA-c13	A13	Gh_A13G0494	10792764..10793743	0	0	0	0	0	0	0	0
SA	qGhSA-c13	A13	Gh_A13G0495	10820062..10820799	8.59755	8.50143	4.06962	9.21995	8.85876	7.77243	3.6054	2.39563
SA	qGhSA-c13	A13	Gh_A13G0496	10840156..10841766	1.0125	0.445341	0.145169	0	0.967578	0.0996348	0.206273	0
SA	qGhSA-c13	A13	Gh_A13G0497	10915834..10916196	80.4655	1.01567	7.87732	0	25.3841	0.647211	15.5732	1.3253
SA	qGhSA-c13	A13	Gh_A13G0498	10940077..10942104	0	0	0.0701251	0	0	0	0	0
SA	qGhSA-c13	A13	Gh_A13G0499	10947613..10947960	0	0	0	0	0	0	0	0
SA	qGhSA-c13	A13	Gh_A13G0500	10953978..10955752	25.0137	14.5744	11.0255	41.1197	6.38602	3.21861	0.682857	0
SA	qGhSA-c13	A13	Gh_A13G0501	11094025..11095329	4.60361	0.347567	0.765868	0	0	4.23877	3.64916	2.11239
SA	qGhSA-c13	A13	Gh_A13G0502	11360314..11361282	0	0	0	0	0	0	0	0
SA	qGhSA-c13	A13	Gh_A13G0503	11364887..11368298	1.12816	0	0	0	0	0.258567	0	0
SA	qGhSA-c13	A13	Gh_A13G0504	11597181..11600380	0	0	0	0	0.0847576	0.370579	1.20285	0.438465
SA	qGhSA-c13	A13	Gh_A13G0505	11602723..11608668	0.717132	0.248066	0.242012	0.561117	0	0.82005	0	1.35204
SA	qGhSA-c13	A13	Gh_A13G0506	11744408..11747175	4.69437	4.99673	3.19462	4.38017	5.42775	4.27372	2.70735	1.04596
SA	qGhSA-c13	A13	Gh_A13G0507	11752194..11753778	0	0	0	0	0	0	0	0
SA	qGhSA-c13	A13	Gh_A13G0508	11756469..11762412	4.84984	4.36675	3.40047	4.17273	3.6967	5.48482	3.57461	3.76023
SA	qGhSA-c13	A13	Gh_A13G0509	11776653..11779591	0	0	0	0.403748	0.388041	0.0347703	0.0717563	0
SA	qGhSA-c13	A13	Gh_A13G0510	11800914..11802284	0.20327	0.210055	0	0	0.22821	0.139674	0.869205	0
SA	qGhSA-c13	A13	Gh_A13G0511	11802548..11805577	3.80372	2.93385	3.15072	7.70219	6.57939	5.8922	4.23558	3.97648
SA	qGhSA-c13	A13	Gh_A13G0512	11807426..11810019	9.23288	4.35293	22.8006	1.75763	1.01331	0.312695	0.431676	0
SA	qGhSA-c13	A13	Gh_A13G0513	11853483..11868238	12.7417	8.59804	9.42171	7.38635	7.73306	8.71016	3.28686	2.01837
SA	qGhSA-c13	A13	Gh_A13G0514	11884495..11887090	2.04119	0.496033	0.971287	3.13987	6.03476	2.01266	1.38672	2.03617
SA	qGhSA-c13	A13	Gh_A13G0515	11888583..11889991	1.99205	2.04956	1.83631	1.73801	4.2676	2.62767	1.18346	1.41567
SA	qGhSA-c13	A13	Gh_A13G0516	11891576..11892715	25.5453	51.9577	39.4323	98.4006	41.4501	32.4889	35.4055	16.7905
SA	qGhSA-c13	A13	Gh_A13G0517	11895197..11897259	20.7342	34.7398	44.6708	34.3999	47.1238	26.9407	8.94851	1.61942
SA	qGhSA-c13	A13	Gh_A13G0518	11899497..11902297	0	0.0680264	0.0666506	0.153769	0.0738906	0.323569	0	0
SA	qGhSA-c13	A13	Gh_A13G0519	11915684..11918143	12.6264	11.6244	9.38976	7.00772	10.8382	8.91233	5.0114	6.50961
SA	qGhSA-c13	A13	Gh_A13G0520	11920671..11925796	0.0741921	0	2.51538	0.170717	0	0	0	0
SA	qGhSA-c17	D03	Gh_D03G1395	42619212..42621316	2.97143	5.0477	3.65659	7.75097	12.5745	10.3854	5.93713	2.88971
SA	qGhSA-c17	D03	Gh_D03G1396	42634000..42634530	1.04842	2.72738	0.26592	0.616982	1.48167	1.79661	1.12024	1.72678
SA	qGhSA-c17	D03	Gh_D03G1397	42646715..42657178	3.79943	4.91591	4.06286	2.88674	3.14089	3.54771	2.44027	1.63379
SA	qGhSA-c17	D03	Gh_D03G1398	42665641..42673837	13.5532	13.1363	13.13	5.39854	12.3509	8.91301	6.35049	3.22471
SA	qGhSA-c17	D03	Gh_D03G1399	42674809..42677397	1.95939	21.0397	28.0573	13.7258	10.7696	8.21538	8.6584	5.00226
SA	qGhSA-c17	D03	Gh_D03G1400	42721838..42724022	23.2863	9.26952	8.30311	13.4873	7.71246	5.46879	4.82475	3.58832
SA	qGhSA-c17	D03	Gh_D03G1401	42731541..42731849	4.50622	2.79394	4.0508	5.54371	6.07182	8.2584	10.9619	10.6395
SA	qGhSA-c17	D03	Gh_D03G1402	42749274..42749995	6.21599	39.1974	0	0	0.640444	29.994	13.6839	2.92098
SA	qGhSA-c17	D03	Gh_D03G1403	42762709..42779526	3.69854	3.34545	3.04612	1.41521	2.77642	2.96095	1.98613	1.44603
SA	qGhSA-c17	D03	Gh_D03G1404	42780760..42781644	2.93736	9.11322	7.62649	18.1577	10.6082	9.65669	6.87798	4.16202
SA	qGhSA-c17	D03	Gh_D03G1405	42792716..42799869	10.698	10.8189	1.31242	2.81374	4.99199	5.76544	1.47273	0.268131
SA	qGhSA-c17	D03	Gh_D03G1406	42818370..42822422	0.090377	0.0458446	0.0449409	0.20724	0.19918	0.156292	0.0644976	0.129565
SA	qGhSA-c17	D03	Gh_D03G1407	42836224..42838678	26.8396	4.75201	8.49191	2.07306	9.41797	4.80382	2.33513	0.936018
SA	qGhSA-c17	D03	Gh_D03G1408	42842270..42843346	56.6051	30.9834	25.7519	31.2137	35.4277	13.8746	20.3393	6.47984
SA	qGhSA-c17	D03	Gh_D03G1409	42852422..42853507	1.4703	4.54769	2.77686	2.57112	4.73475	3.66532	0.262008	0.347856
SA	qGhSA-c17	D03	Gh_D03G1410	42874530..42886511	6.0275	6.45291	6.58068	4.96687	5.36928	3.32306	2.48344	1.39929
SA	qGhSA-c17	D03	Gh_D03G1411	42888318..42891376	37.6886	22.552	23.1178	36.0289	34.914	21.2525	10.5251	3.75511
SA	qGhSA-c17	D03	Gh_D03G1412	42898576..42898779	0	0	0	0	0	0	0	0
SA	qGhSA-c17	D03	Gh_D03G1413	42912206..42917392	4.60962	0.901011	0.196027	2.94222	0.543738	0.744609	0.139922	0.37353
SA	qGhSA-c17	D03	Gh_D03G1414	42923521..42925320	6.91117	10.5027	13.3327	4.03809	7.30273	6.14567	3.47682	3.64992
SA	qGhSA-c17	D03	Gh_D03G1415	42925910..42934036	8.46661	7.16309	6.63226	3.49083	4.14011	8.66605	7.74748	0.616839
SA	qGhSA-c17	D03	Gh_D03G1416	42941202..42941764	1.94842	0	0.331336	0	0	0	0	0.304318
SA	qGhSA-c17	D03	Gh_D03G1417	42947832..42948233	0	0	0	0	0	0	0	0
SA	qGhSA-c17	D03	Gh_D03G1418	42954889..42956067	4.21396	0.390932	1.53103	1.21519	6.58209	0.46275	1.09309	0.273608
SA	qGhSA-c17	D03	Gh_D03G1419	42973050..42974538	0.598414	6.4911	0	0	0	2.39332	0.170714	0
SA	qGhSA-c17	D03	Gh_D03G1420	42978191..42979830	36.7886	36.6641	25.7962	20.7343	40.6893	35.4221	18.3097	8.78073
SA	qGhSA-c17	D03	Gh_D03G1421	42981450..42984339	1.69114	1.11074	0.148462	5.24938	0.329033	2.30478	0.638912	0.427699
SA	qGhSA-c17	D03	Gh_D03G1422	42988477..42991949	8.7974	7.33106	6.97466	4.66861	5.04725	3.62869	3.46221	2.7915
SA	qGhSA-c17	D03	Gh_D03G1423	42992200..42994128	2.03067	16.7827	0.545365	36.3197	34.5588	8.14663	6.12947	1.63835
SA	qGhSA-c17	D03	Gh_D03G1424	42998725..42998925	0	0	0	0	0	0	0	0
SA	qGhSA-c17	D03	Gh_D03G1425	43001045..43001248	0	0	0	0	0	0	0	0
SA	qGhSA-c17	D03	Gh_D03G1426	43005200..43007698	1.12322	3.42683	1.25087	7.29044	7.44447	4.93166	2.82861	2.64822
SA	qGhSA-c17	D03	Gh_D03G1427	43023542..43030984	23.534	2.45336	23.0372	0	0.0619722	0.815526	0.320639	0.160916
SA	qGhSA-c17	D03	Gh_D03G1428	43076094..43078112	3.72469	6.43727	1.10681	2.04216	4.47738	9.68641	8.01333	6.58341
SA	qGhSA-c17	D03	Gh_D03G1429	43081444..43084841	1.89542	1.82379	1.67341	1.67508	2.60025	2.23037	0.954284	0.742402
SA	qGhSA-c17	D03	Gh_D03G1430	43188427..43188879	0	0	0	0	0	0	0	0
SA	qGhSA-c17	D03	Gh_D03G1431	43283532..43288077	0	0	0	0	0	0	0	0
SA	qGhSA-c17	D03	Gh_D03G1432	43291164..43296733	2.43276	5.06735	1.72789	1.39432	5.02537	4.35762	3.65834	1.49487
SA	qGhSA-c17	D03	Gh_D03G1433	43299126..43305432	20.6234	15.6214	11.3918	8.29983	16.5874	20.3441	10.5056	4.98502
SA	qGhSA-c17	D03	Gh_D03G1434	43320321..43322642	7.52109	31.2269	17.4312	41.6701	38.5608	8.66199	9.38153	2.31254
SA	qGhSA-c17	D03	Gh_D03G1435	43333237..43334625	3.19646	2.32747	3.22099	1.53521	1.68572	3.23209	1.34022	0.711551
SA	qGhSA-c17	D03	Gh_D03G1436	43341355..43344267	23.3953	27.3684	19.4602	101.252	28.3461	23.817	23.8609	9.04924
SA	qGhSA-c17	D03	Gh_D03G1437	43347425..43355257	36.7632	29.9518	50.2808	13.3867	32.6952	18.5547	8.81637	2.08675
SA	qGhSA-c17	D03	Gh_D03G1438	43367586..43370623	7.16792	0.94738	2.84327	1.47222	3.60162	2.9008	0.831677	1.83625
SA	qGhSA-c17	D03	Gh_D03G1439	43374319..43375710	10.5392	3.55123	7.27295	4.10507	6.04916	3.55781	2.48752	1.20881
SA	qGhSA-c17	D03	Gh_D03G1440	43376776..43379771	32.6757	34.9666	29.1485	21.4053	22.6259	19.1279	8.09025	3.39856
SA	qGhSA-c17	D03	Gh_D03G1441	43381748..43383201	0.392165	0.803653	1.31029	0.454264	0.145503	0.180197	0.932212	0.124176
SA	qGhSA-c17	D03	Gh_D03G1442	43383606..43390804	2.55463	3.53814	4.38586	1.79544	2.35296	1.0297	1.82271	2.36936
SA	qGhSA-c17	D03	Gh_D03G1443	43392504..43394429	20.6361	40.9069	8.05751	257.086	296.254	38.1705	35.1584	35.7651
SA	qGhSA-c17	D03	Gh_D03G1444	43397902..43402474	9.11009	6.53154	5.0936	15.0653	16.5057	18.6172	12.72	7.63086
SA	qGhSA-c17	D03	Gh_D03G1445	43411399..43415792	0.231448	2.52789	0.115223	1.99322	2.61805	2.68024	2.72506	3.31504
SA	qGhSA-c17	D03	Gh_D03G1446	43419383..43422536	8.17697	8.04224	7.07131	3.65133	3.50914	7.4256	1.44654	1.74106
SA	qGhSA-c17	D03	Gh_D03G1447	43424005..43426204	1.44245	3.0369	3.69125	5.15461	3.71238	4.6779	1.54007	2.35987
SA	qGhSA-c17	D03	Gh_D03G1448	43426639..43427004	0	0	0	0	0	0	0	0
SA	qGhSA-c17	D03	Gh_D03G1449	43439065..43450896	1.79041	4.28707	3.91281	5.55274	6.66223	5.65503	3.99624	1.46359
SA	qGhSA-c17	D03	Gh_D03G1450	43469224..43471501	0.914353	2.2466	0.813841	2.42857	3.71334	4.09402	3.43427	1.97731
SA	qGhSA-c17	D03	Gh_D03G1451	43483971..43485113	19.5566	12.3642	25.6975	4.58229	5.83465	11.0991	6.51476	4.63109
SA	qGhSA-c17	D03	Gh_D03G1452	43497008..43499238	21.6006	34.3702	39.217	3.34898	1.6552	8.83601	4.03038	0.554311
SA	qGhSA-c17	D03	Gh_D03G1453	43500767..43503084	0.0907083	0.832603	0	0	0.30147	0.501003	0.51767	0
SA	qGhSA-c17	D03	Gh_D03G1454	43508098..43509775	19.5569	77.9367	46.5594	44.8566	71.9999	19.802	10.4051	9.47845
SA	qGhSA-c17	D03	Gh_D03G1455	43511669..43514099	6.04937	29.6379	16.7051	44.5703	76.6776	8.64193	2.12831	1.34278
SA	qGhSA-c17	D03	Gh_D03G1456	43519167..43519680	0	1.16566	0.377735	2.63811	0.422203	0.503369	1.04983	0.689102
SA	qGhSA-c17	D03	Gh_D03G1457	43521373..43524520	3.43489	6.59484	3.63239	7.08362	7.34079	2.70919	1.22557	1.07653
SA	qGhSA-c17	D03	Gh_D03G1458	43539214..43543595	2.78565	3.24849	0.933108	4.67219	7.52	11.6575	6.1033	2.60281
SA	qGhSA-c17	D03	Gh_D03G1459	43558237..43558461	0	0	0	0	0	0	0	0
SA	qGhSA-c17	D03	Gh_D03G1460	43562377..43562830	0.952254	0	0	0.575003	0	0	0	0
SA	qGhSA-c17	D03	Gh_D03G1461	43571648..43571905	1.91427	2.13017	0	0	3.47188	2.55008	0	0.862052
SA	qGhSA-c17	D03	Gh_D03G1462	43576325..43576999	6.05178	1.17064	59.273	0.220618	0	0	0	0.178906
SA	qGhSA-c17	D03	Gh_D03G1463	43584035..43586224	0.3796	0.0772965	0.378583	0.524189	0.251883	0.157345	0.216664	0.144801
SA	qGhSA-c17	D03	Gh_D03G1464	43589265..43590272	7.44391	6.97722	11.8827	3.94379	8.28116	2.52232	2.87928	0.359667
SA	qGhSA-c17	D03	Gh_D03G1465	43603640..43604266	1.04235	0.646679	31.5699	6.58166	0.702579	0.143216	0.297133	0.196943
SA	qGhSA-c17	D03	Gh_D03G1466	43628432..43628944	0	0	0.279733	0.649297	0.311844	0	0.392294	0.258944
SA	qGhSA-c17	D03	Gh_D03G1467	43630996..43641949	3.28803	4.01345	2.01165	1.17585	2.84154	3.12945	1.76012	1.74156
SA	qGhSA-c17	D03	Gh_D03G1468	43643629..43646071	9.17924	5.62088	8.30311	5.90768	6.96264	6.80264	3.17055	2.48422
SA	qGhSA-c17	D03	Gh_D03G1469	43651606..43654375	2.90669	4.28154	2.21134	1.74778	2.0671	5.13184	1.32678	0.663355
SA	qGhSA-c17	D03	Gh_D03G1470	43659361..43661844	22.8824	8.93007	3.07032	2.45552	19.008	6.83255	10.936	6.8409
SA	qGhSA-c17	D03	Gh_D03G1471	43676013..43677121	0	0	0	0	0	0	0	0
SA	qGhSA-c17	D03	Gh_D03G1472	43680410..43681516	0	0	0	0.140544	0	0	0	0
SA	qGhSA-c17	D03	Gh_D03G1473	43684072..43685228	0	0	0	0	0	0	0.159593	0
SA	qGhSA-c17	D03	Gh_D03G1474	43687102..43688303	0	0	0	0	0	0	0	0
SA	qGhSA-c17	D03	Gh_D03G1475	43696073..43696868	0	0	0	0	0	0	0	0
SA	qGhSA-c17	D03	Gh_D03G1476	43699258..43700254	0	0	0	0	0	0	0	0
SA	qGhSA-c17	D03	Gh_D03G1477	43702901..43704051	0	0	0	0	0	0	0	0
SA	qGhSA-c17	D03	Gh_D03G1478	43705402..43706562	0	0	0	0	0	0	0	0
SA	qGhSA-c17	D03	Gh_D03G1479	43709090..43713221	3.35391	1.97263	8.17545	22.4672	11.0432	7.98124	3.93502	2.98549
SA	qGhSA-c17	D03	Gh_D03G1480	43729738..43739395	2.54175	0.14067	0.781399	0	0	0.031966	0	0.0441646
SA	qGhSA-c17	D03	Gh_D03G1481	43744917..43747097	0	0	0	0	0	0	0	0
SA	qGhSA-c17	D03	Gh_D03G1482	43754081..43756273	0.771783	0	0	0	0.17073	0.0533146	0	0
SA	qGhSA-c17	D03	Gh_D03G1483	43784254..43786182	0.883451	2.24329	0.109927	1.39441	2.19296	2.09981	1.41845	0.685539
SA	qGhSA-c17	D03	Gh_D03G1484	43797266..43798828	0.83518	0	0	0	0	0	0	0
SA	qGhSA-c17	D03	Gh_D03G1485	43816761..43817291	0	0	0	0	0	0	0.746828	0
SA	qGhSA-c17	D03	Gh_D03G1486	43850237..43850842	0	0	0	0	1.47273	0	0	0
SA	qGhSA-c17	D03	Gh_D03G1487	43875312..43879259	7.35656	5.13756	4.86676	10.4715	8.32512	8.33466	3.18438	3.9394
SA	qGhSA-c17	D03	Gh_D03G1488	43887066..43890101	11.1307	9.85493	24.9323	5.42298	14.7953	12.8997	5.94821	3.3989
SA	qGhSA-c17	D03	Gh_D03G1489	43905711..43907330	0.580328	2.28865	2.45903	0.417213	0.240577	0.601452	0.724595	0.761141
SA	qGhSA-c17	D03	Gh_D03G1490	43927505..43930805	149.753	59.5943	80.95	43.3013	40.0436	21.2439	20.8167	21.1275
SA	qGhSA-c17	D03	Gh_D03G1491	43936575..43938108	48.9555	42.3642	21.7079	56.5591	78.3083	40.6161	21.7143	5.48553
SA	qGhSA-c17	D03	Gh_D03G1492	44017402..44025542	6.98426	1.6205	8.3224	12.6712	16.4301	22.9782	9.39741	1.75239
SA	qGhSA-c17	D03	Gh_D03G1493	44044063..44050384	7.45722	0	0.836413	0	0	0	0	0
SA	qGhSA-c17	D03	Gh_D03G1494	44071317..44073780	6.33616	5.02453	3.17943	0.334148	0.160538	0.595184	0.205363	0.409991
SA	qGhSA-c17	D03	Gh_D03G1495	44075391..44075627	0	0	0	0	0	0	0	0
SA	qGhSA-c17	D03	Gh_D03G1496	44078161..44079530	5.89752	7.36128	5.90446	9.13999	9.56955	2.60287	1.85071	1.23361
SA	qGhSA-c17	D03	Gh_D03G1497	44080624..44082373	8.83634	0	0	0	0	0.080185	0	0
SA	qGhSA-c17	D03	Gh_D03G1498	44083189..44092445	1.13551	0.129208	0	0	0	0	0	0
SA	qGhSA-c17	D03	Gh_D03G1499	44093985..44095052	0.859622	0	0	0	0	0.4448	0	0.102241
SA	qGhSA-c17	D03	Gh_D03G1500	44098593..44103139	0.229902	0.15606	0.152867	0.970132	0.593303	1.58819	1.3122	0.876929
SA	qGhSA-c17	D03	Gh_D03G1501	44109498..44110545	1.5732	4.21113	1.33311	0.280029	0	2.41984	1.38091	0
SA	qGhSA-c17	D03	Gh_D03G1502	44114966..44116922	1.53782	1.96905	0.898963	1.63239	3.70758	2.91512	2.74172	1.21757
SA	qGhSA-c17	D03	Gh_D03G1503	44120642..44121916	0	0	0	0	0	0	0	0
SA	qGhSA-c17	D03	Gh_D03G1504	44137740..44140708	3.12154	0	0	0	0.0749759	0	0	0
SA	qGhSA-c17	D03	Gh_D03G1505	44156627..44159390	1.15361	0.414153	7.23619	0	0	0.89102	0.0968373	0.129502
SA	qGhSA-c17	D03	Gh_D03G1506	44171027..44173234	0	0.122019	0	0	0.132549	0.164456	0.170091	0.113366
SA	qGhSA-c17	D03	Gh_D03G1507	44199407..44202396	0	0.0690255	3.11088	0	0	0	0	0
SA	qGhSA-c17	D03	Gh_D03G1508	44206151..44206933	0	0	0.157184	0.18178	0	2.26191	0.22308	0
SA	qGhSA-c17	D03	Gh_D03G1509	44206982..44207820	0	0.167322	0	0	0	5.59907	1.39184	0.462579
SA	qGhSA-c17	D03	Gh_D03G1510	44212766..44214429	0	0	0	0	0	0	0	0.0654286
SA	qGhSA-c17	D03	Gh_D03G1511	44242209..44242421	13.0592	1.87519	0	0	0	3.1511	6.73087	4.22629
SA	qGhSA-c17	D03	Gh_D03G1512	44243271..44243816	1.00791	0	0	0	0	0	0	0
SA	qGhSA-c17	D03	Gh_D03G1513	44248646..44250348	102.026	3.83326	1.34132	2.93985	9.66574	3.8603	8.54739	13.6786
SA	qGhSA-c17	D03	Gh_D03G1514	44261308..44266156	0	0	0	0.0590526	0.0567551	0	0	0.0491667
SA	qGhSA-c17	D03	Gh_D03G1515	44284484..44288474	4.0121	4.66422	3.35532	4.19617	5.48009	3.22054	2.26302	2.93267
SA	qGhSA-c17	D03	Gh_D03G1516	44288909..44290659	2.31064	1.39484	0.315084	0.485139	2.21448	2.10159	3.14646	2.69872
SA	qGhSA-c17	D03	Gh_D03G1517	44302904..44303629	2.18155	0	0	0.231615	0.222525	0.40891	13.5694	4.68729
SA	qGhSA-c17	D03	Gh_D03G1518	44303996..44306200	2.36259	2.80994	4.94168	4.44818	2.44217	2.87481	1.29546	2.75222
SA	qGhSA-c17	D03	Gh_D03G1519	44307495..44308854	2.76088	7.05934	0.690848	4.78804	5.24011	4.44305	5.4151	9.29885
SA	qGhSA-c17	D03	Gh_D03G1520	44312391..44314703	3.5784	2.82445	4.51445	0.840084	0.888094	1.91736	1.25051	1.4628
SA	qGhSA-c17	D03	Gh_D03G1521	44334677..44337118	2.01228	7.16498	0.766271	3.09167	3.5846	2.28067	1.64998	0.777597
SA	qGhSA-c17	D03	Gh_D03G1522	44346704..44349010	9.58094	4.85547	6.59331	8.2455	5.27609	6.51684	2.59575	1.69541
SA	qGhSA-c17	D03	Gh_D03G1523	44351788..44353929	13.4952	3.75475	1.65932	3.42301	2.89459	1.95921	0.675426	0.562749
SA	qGhSA-c17	D03	Gh_D03G1524	44367213..44369148	9.85358	9.10503	4.16696	10.0028	15.7133	9.40015	5.59993	1.27345
SA	qGhSA-c17	D03	Gh_D03G1525	44403748..44406088	7.11092	21.6126	24.8764	15.1181	11.9388	9.2937	6.58965	2.69294
SA	qGhSA-c17	D03	Gh_D03G1526	44406534..44408033	2.98748	1.18656	0.435899	1.3411	1.12775	0.4531	1.55964	0.486517
SA	qGhSA-c17	D03	Gh_D03G1527	44464933..44484563	0.642855	1.68938	1.49163	0.293687	0.268172	0.926209	2.1293	1.25628
SA	qGhSA-c17	D03	Gh_D03G1528	44493295..44494230	7.54089	0.128702	0.125919	0.145495	0	0.433215	2.3304	2.50805
SA	qGhSA-c17	D03	Gh_D03G1529	44502096..44502596	13.1107	5.65022	6.37485	3.02753	10.6628	8.58798	8.52554	4.55292
SA	qGhSA-c17	D03	Gh_D03G1530	44519824..44520227	0	3.1648	0	0	0	0.793946	0	0
SA	qGhSA-c17	D03	Gh_D03G1531	44530449..44530991	6.09455	5.27974	5.14887	1.7915	5.73647	6.9649	6.87429	9.80444
SA	qGhSA-c17	D03	Gh_D03G1532	44535941..44536831	1.26368	5.03338	0.31746	0	0.176388	0	0	0.14976
SA	qGhSA-c17	D03	Gh_D03G1533	44563981..44565739	35.8677	5.50396	0	0	0	122.393	467.868	2135.93
SA	qGhSA-c17	D03	Gh_D03G1534	44567557..44568211	0	0	0	0	0	0	0	0
SA	qGhSA-c17	D03	Gh_D03G1535	44570607..44570975	13.4177	2.46379	0	0	0	25.4851	61.8579	426.654
SA	qGhSA-c17	D03	Gh_D03G1536	44577648..44578031	0.432141	1.83465	8.01259	0	0	0	0	0
SA	qGhSA-c17	D03	Gh_D03G1537	44580189..44581423	112.674	9.21675	22.4028	0.434559	0	0	0	0.681595
SA	qGhSA-c17	D03	Gh_D03G1538	44592709..44593320	9.04495	25.8519	1.52289	9.32505	4.60043	0.887424	0	0.203349
SA	qGhSA-c17	D03	Gh_D03G1539	44596146..44596587	0	0	0	0	0	0	0	0
SA	qGhSA-c17	D03	Gh_D03G1540	44614438..44615343	1.96082	2.14307	1.44132	1.21137	1.45503	1.80197	1.49154	2.35934
SA	qGhSA-c17	D03	Gh_D03G1541	44624842..44625324	0.601569	3.77302	6.43096	1.42276	0	0.411699	0	0
SA	qGhSA-c17	D03	Gh_D03G1542	44638921..44660017	0.330632	0.421112	0.412437	0.285586	0.914848	0.228347	0.11794	0.078788
SA	qGhSA-c17	D03	Gh_D03G1543	44676665..44677483	0	0	0	0	0.197879	0.121627	0	0.167407
SA	qGhSA-c17	D03	Gh_D03G1544	44678722..44681568	19.5566	22.3769	15.6496	47.7401	50.2975	40.6953	33.0482	17.811
SA	qGhSA-c17	D03	Gh_D03G1545	44682466..44684754	2.72973	1.19408	2.04586	0.224955	0.432359	1.95137	0.556344	0.371312
SA	qGhSA-c17	D03	Gh_D03G1546	44698389..44699201	0.149279	0.306577	0.149887	0.693221	0.333048	0	0.851507	0.424853
SA	qGhSA-c17	D03	Gh_D03G1547	44701636..44702985	3.93763	7.85656	4.42044	5.19582	6.99064	4.30595	6.08661	3.98803
SA	qGhSA-c17	D03	Gh_D03G1548	44703191..44703681	0.705638	2.22643	1.08269	4.61858	4.43524	0.240958	1.50688	1.65005
SA	qGhSA-c17	D03	Gh_D03G1549	44705138..44707084	0	0.0555144	0	0.250961	0	0.0377951	0	0
SA	qGhSA-c17	D03	Gh_D03G1550	44712538..44713509	0	0	0	4.862	1.7518	0	0	0
SA	qGhSA-c17	D03	Gh_D03G1551	44716836..44719047	1.58693	3.23127	3.46671	5.04345	4.51268	2.61029	1.40179	0.864797
SA	qGhSA-c17	D03	Gh_D03G1552	44726254..44727117	0.415491	3.97706	1.80599	3.37215	2.93168	2.57651	1.58015	2.89277
SA	qGhSA-c17	D03	Gh_D03G1553	44782819..44790756	1.31449	2.49666	1.76393	3.14975	3.72089	2.64742	1.87598	1.41896
SA	qGhSA-c17	D03	Gh_D03G1554	44801039..44805003	9.82135	6.75811	3.76685	10.4409	7.74469	0.590366	0.0870566	0
SA	qGhSA-c17	D03	Gh_D03G1555	44870107..44873418	10.6343	0.186354	0.304351	0.421231	0.0674723	0	0.0872197	0
SA	qGhSA-c17	D03	Gh_D03G1556	44889604..44891008	0.32776	0	0	0	0	0	0	0
SA	qGhSA-c17	D03	Gh_D03G1557	44895382..44897228	0.925361	0.985518	1.43361	1.11577	0	0.943892	1.31613	0.429661
SA	qGhSA-c17	D03	Gh_D03G1558	44925057..44926940	3.39931	4.20143	5.35837	7.48026	8.68949	6.73745	3.96195	7.68262
SA	qGhSA-c17	D03	Gh_D03G1559	44941982..44944119	0.684945	1.05773	0.516846	1.99325	3.06424	1.6495	1.70899	1.78414
SA	qGhSA-c17	D03	Gh_D03G1560	44948630..44950093	1.04768	1.78015	6.01432	70.3233	43.2174	20.256	19.5573	26.0391
SA	qGhSA-c17	D03	Gh_D03G1561	44959914..44964170	2.8747	3.11184	1.81112	2.4178	3.85531	2.45223	2.05148	1.83128
SA	qGhSA-c17	D03	Gh_D03G1562	44965286..44970159	8.09487	5.07029	7.03263	5.20952	4.07687	5.28155	3.6966	2.28682
SA	qGhSA-c17	D03	Gh_D03G1563	44974332..44974703	4.10612	6.31211	1.8838	1.6491	1.05522	16.1369	1.29787	0.423852
SA	qGhSA-c17	D03	Gh_D03G1564	44979826..44983031	0.105369	0.645878	0	0.730091	0.350798	3.63509	0.450946	0
SA	qGhSA-c17	D03	Gh_D03G1565	44984951..44987172	1.51752	3.59009	2.62839	4.82123	1.46268	3.27533	2.16278	3.27489
SA	qGhSA-c17	D03	Gh_D03G1566	44987228..44989030	0.594447	0.483257	0.651157	0.477898	0.656138	1.6438	1.01802	0.737822
SA	qGhSA-c17	D03	Gh_D03G1567	44990682..44997043	7.86047	4.95678	3.93668	3.52472	4.70091	6.28588	4.43395	4.87115
SA	qGhSA-c17	D03	Gh_D03G1568	45009717..45011602	67.7041	0	0.991371	0.95563	0.734563	0	0	0.311459
SA	qGhSA-c17	D03	Gh_D03G1569	45135851..45140308	1.2697	1.84791	3.86165	0	0	0	0	0.239133
SA	qGhSA-c17	D03	Gh_D03G1570	45144018..45183389	0.317382	0.0714714	0.140159	0.121152	0.426958	0	0	0
SA	qGhSA-c17	D03	Gh_D03G1571	45363991..45383580	0.0460829	0	0	0	0	0	0	0.0440402
SA	qGhSA-c17	D03	Gh_D03G1572	45385876..45386247	0	0	0	0	0	0	0	0
SA	qGhSA-c17	D03	Gh_D03G1573	45489435..45489824	0	0	0	0	0	0	0	0
SA	qGhSA-c17	D03	Gh_D03G1574	45507310..45512823	1.00152	0.363921	2.90631	0.234997	0.310568	0.0355569	0	0
SA	qGhSA-c17	D03	Gh_D03G1575	45540484..45554288	0.113435	0	0	0	0	0	0	0
SA	qGhSA-c17	D03	Gh_D03G1576	45562350..45564033	0	0	0	0	0	0	0	0
SA	qGhSA-c17	D03	Gh_D03G1577	45610341..45616684	0.0511186	0.0776152	2.4105	0	0	0	0	0
SA	qGhSA-c17	D03	Gh_D03G1578	45624396..45656711	1.6544	1.50904	1.99938	0.802672	0.867801	0.661378	0.496944	0.248913
SA	qGhSA-c17	D03	Gh_D03G1579	45668926..45674269	0.677736	1.03175	0.144476	5.27482	2.77496	2.20981	1.24368	0
SA	qGhSA-c17	D03	Gh_D03G1580	45691074..45694719	2.35437	7.35315	2.74005	0.722697	1.21544	1.35525	1.00783	1.42171
SA	qGhSA-c17	D03	Gh_D03G1581	45710681..45711337	0.391878	1.41613	1.97587	0	0	0	0	0
SA	qGhSA-c17	D03	Gh_D03G1582	45715920..45718535	1.61455	3.14262	1.74933	0.807246	2.63774	1.69774	2.10361	1.27244
SA	qGhSA-c17	D03	Gh_D03G1583	45719349..45720940	1.28813	3.59393	0.937854	4.06272	2.73283	3.8764	3.84188	3.67445
SA	qGhSA-c17	D03	Gh_D03G1584	45723900..45728064	2.36067	2.64607	1.9903	1.22888	3.5827	3.36621	2.65488	2.12086
SA	qGhSA-c17	D03	Gh_D03G1585	45734271..45741031	0.875849	0.465105	0.902659	3.6855	3.53776	5.66359	5.60702	2.85126
SA	qGhSA-c17	D03	Gh_D03G1586	45742215..45757210	0	0	0	0	0	0.100446	0.0690933	0.0462562
SA	qGhSA-c17	D03	Gh_D03G1587	45757432..45761216	0.381965	1.16932	1.24029	1.43188	0.740938	0.856885	1.08989	0.363749
SA	qGhSA-c17	D03	Gh_D03G1588	45763199..45764152	0.12284	0.125751	0.615198	0.142156	0.136602	1.01633	1.22649	0.350262
SA	qGhSA-c17	D03	Gh_D03G1589	45768658..45770199	0.48087	0.494422	12.2441	1.11802	0.53712	0.662043	0.457114	0.911666
SA	qGhSA-c17	D03	Gh_D03G1590	45773314..45783875	1.80944	1.68862	6.46614	2.86285	1.91758	1.40631	0.537905	1.43801
SA	qGhSA-c17	D03	Gh_D03G1591	45789329..45790276	46.9098	11.7849	30.9962	35.6697	58.641	2.21868	31.9541	11.6457
SA	qGhSA-c17	D03	Gh_D03G1592	45793031..45802243	5.11663	5.37808	6.8072	4.86298	6.11144	5.49726	3.94007	2.01297
SA	qGhSA-c17	D03	Gh_D03G1593	45811124..45812533	0	0	0	0.0899002	0	0	0	0
SA	qGhSA-c17	D03	Gh_D03G1594	45813899..45822263	0	0.259752	3.30873	0.146786	0.141071	0.13244	0	0.121924
SA	qGhSA-c17	D03	Gh_D03G1595	45880249..45882837	0	0	0	0	0	0	0	0
SA	qGhSA-c17	D03	Gh_D03G1596	45885309..45885695	0	0	0	0	0	0	0	0
SA	qGhSA-c17	D03	Gh_D03G1597	45895279..45897867	0	0	0	0	0	0	0	0
SA	qGhSA-c17	D03	Gh_D03G1598	45905855..45908072	1.36223	0.621847	0.152004	0.175763	0.33777	0.104232	0	0.287138
SA	qGhSA-c17	D03	Gh_D03G1599	45910104..45910535	22.8271	13.5106	5.1095	8.06846	38.7403	4.62752	0	0
SA	qGhSA-c17	D03	Gh_D03G1600	45915839..45918266	6.47297	24.7241	57.5795	25.9723	16.3825	8.67355	9.22899	5.48615
SA	qGhSA-c17	D03	Gh_D03G1601	45921083..45923323	0.591371	0.407112	0	0	0.442296	0	0	0
SA	qGhSA-c17	D03	Gh_D03G1602	45944731..45947059	7.96823	6.47141	4.66796	4.34028	7.80176	3.38096	2.49356	1.66712
SA	qGhSA-c17	D03	Gh_D03G1603	45949419..45951556	8.5213	17.655	11.3361	27.5851	14.8909	18.7821	11.1851	11.4269
SA	qGhSA-c17	D03	Gh_D03G1604	45962812..45964990	0.41434	0	0	0	0	0	0	0
SA	qGhSA-c17	D03	Gh_D03G1605	45970615..45973500	42.5097	0.925833	0.100829	11.6258	5.58677	0.21024	0	0
SA	qGhSA-c17	D03	Gh_D03G1606	45988489..45996001	0	0	0	0	0	0	0	0
SA	qGhSA-c17	D03	Gh_D03G1607	46007408..46010390	0	0	0.148008	0	0	0	0	0
SA	qGhSA-c17	D03	Gh_D03G1608	46017883..46019966	0	0.171967	0.168417	0.0971862	0	0	0	0
SA	qGhSA-c17	D03	Gh_D03G1609	46020990..46023128	1.47897	63.2214	3.63503	0	0	0	0	0
SA	qGhSA-c17	D03	Gh_D03G1610	46028280..46029377	0	0	0	0	0	0	0	0
SA	qGhSA-c17	D03	Gh_D03G1611	46076765..46079428	15.5049	15.9035	15.274	38.8747	27.8602	19.6328	13.9447	14.5866
SA	qGhSA-c17	D03	Gh_D03G1612	46081685..46086532	0	0.159224	0	0	0	0.106693	0.441923	0
SA	qGhSA-c17	D03	Gh_D03G1613	46089738..46091636	2.02202	2.11103	1.62155	0.967224	2.35494	5.00966	2.40479	0.643665
SA	qGhSA-c17	D03	Gh_D03G1614	46092438..46124430	3.64754	2.56773	2.52685	0.772569	1.15514	1.09423	0.354346	0.0936935
SA	qGhSA-c17	D03	Gh_D03G1615	46128291..46129102	2.55933	22.6204	11.4185	7.82599	37.2995	31.9365	14.2209	16.1454
SA	qGhSA-c17	D03	Gh_D03G1616	46153748..46154939	7.85438	5.1219	4.5569	3.94766	3.16126	1.41324	0.811883	0.433046
SA	qGhSA-c17	D03	Gh_D03G1617	46181570..46190599	11.6615	11.5333	7.91496	6.34708	9.06189	8.72543	6.18979	4.51034
SA	qGhSA-c17	D03	Gh_D03G1618	46201890..46202426	0	0	0	2.7311	2.91502	4.24437	0.367518	0.242849
SA	qGhSA-c17	D03	Gh_D03G1619	46207277..46208185	6.50997	6.13635	9.13498	4.67501	8.54984	6.19209	5.94235	3.09211
SA	qGhSA-c17	D03	Gh_D03G1620	46209369..46211501	4.90459	8.35637	5.0278	11.2576	4.75624	7.20755	8.5921	6.34161
SA	qGhSA-c17	D03	Gh_D03G1621	46214692..46218458	5.83623	9.41104	11.0553	20.9213	12.7218	10.0331	8.17991	4.87295
SA	qGhSA-c17	D03	Gh_D03G1622	46224635..46228606	1.94766	21.5173	16.7317	4.0146	2.9679	18.4728	26.2603	22.4945
SA	qGhSA-c17	D03	Gh_D03G1623	46237267..46240812	0.710745	0.0601862	0	0.816256	0.130747	0	0	0
SA	qGhSA-c17	D03	Gh_D03G1624	46259719..46259958	0	0	0	0	0	0	0	0
SA	qGhSA-c17	D03	Gh_D03G1625	46261559..46262897	0	33.31	204.086	0	0	0.393764	0	0.270133
SA	qGhSA-c17	D03	Gh_D03G1626	46265006..46267610	3.97148	4.29233	4.38353	4.85359	4.02733	7.28154	8.35749	5.00936
SA	qGhSA-c17	D03	Gh_D03G1627	46276044..46278306	0.473515	2.54354	0.711137	0.13692	0	0.0816338	0	0
SA	qGhSA-c17	D03	Gh_D03G1628	46280541..46283281	6.31843	3.70766	3.78155	4.75641	2.93875	2.86774	2.46585	1.32058
SA	qGhSA-c17	D03	Gh_D03G1629	46287761..46289894	0	0	0	0	0	0	0	0
SA	qGhSA-c17	D03	Gh_D03G1630	46297576..46299819	8.72163	0.251501	0.492159	0	0	0	0.175213	0
SA	qGhSA-c17	D03	Gh_D03G1631	46314327..46318640	6.58082	6.1908	3.78939	3.20715	6.63125	6.05951	3.97255	1.12573
SA	qGhSA-c17	D03	Gh_D03G1632	46323198..46323566	0	0	0	0	0	0.314631	0	0
SA	qGhSA-c17	D03	Gh_D03G1633	46329588..46330391	25.731	0.310924	0.152004	0.175763	0	0.312695	0.215838	0
SA	qGhSA-c17	D03	Gh_D03G1634	46361774..46362442	0	0	0	0	0	0.657709	0.272756	0.723911
SA	qGhSA-c17	D03	Gh_D03G1635	46392077..46393297	19.0222	3.9254	4.40956	60.8102	6.61012	9.67774	10.0332	1.97929
SA	qGhSA-c17	D03	Gh_D03G1636	46404707..46406388	0.299932	0	0	0	0.167304	0	0	0
SA	qGhSA-c17	D03	Gh_D03G1637	46407372..46409974	0	0	0	0.154569	0.89116	0.367726	0.380506	0
SA	qGhSA-c17	D03	Gh_D03G1638	46412804..46415161	1.01701	2.08768	19.8322	4.38332	4.04985	3.10236	3.72944	0.551478
SA	qGhSA-c17	D03	Gh_D03G1639	46417367..46422081	2.53022	3.53911	1.81994	1.68494	4.85667	3.48051	1.03063	1.71072
SA	qGhSA-c17	D03	Gh_D03G1640	46427339..46430370	0	0	1.99553	1.45542	0.116551	1.30444	4.79461	0
SA	qGhSA-c17	D03	Gh_D03G1641	46433250..46435123	3.27012	4.03625	3.45213	10.0779	5.11565	2.13824	1.63195	8.67762
SA	qGhSA-c17	D03	Gh_D03G1642	46438062..46439821	0	0	0	0	0	0	0	0
SA	qGhSA-c17	D03	Gh_D03G1643	46445815..46453715	0	0.11025	1.86512	2.55403	3.17328	0.961159	0.505222	0.547106
SA	qGhSA-c17	D03	Gh_D03G1644	46514664..46517519	3.16572	4.86734	6.171	4.28772	2.02148	2.33334	2.40931	1.67786
SA	qGhSA-c17	D03	Gh_D03G1645	46519165..46520127	0.242933	0.124325	0.243298	0.140544	0.135054	0.0837522	0	0.11546
SA	qGhSA-c17	D03	Gh_D03G1646	46521655..46525090	24.2973	35.6774	12.5654	29.9101	44.013	26.066	22.8895	66.9251
SA	qGhSA-c17	D03	Gh_D03G1647	46528997..46532296	2.41623	1.49073	1.45723	0.187275	0.719766	1.77411	0.459369	1.83224
SA	qGhSA-c17	D03	Gh_D03G1648	46533882..46535948	4.42287	5.52048	3.80952	5.14011	5.29165	7.50355	5.40573	3.74401
SA	qGhSA-c17	D03	Gh_D03G1649	46541713..46542323	2.31931	14.9466	7.44182	3.14617	9.81996	10.6444	9.90741	9.31076
SA	qGhSA-c17	D03	Gh_D03G1650	46547589..46551358	2.61887	0	0	0	0	0	0	0
SA	qGhSA-c17	D03	Gh_D03G1651	46552336..46552936	3.41922	0	1.90894	0	0	0	0	0
SA	qGhSA-c17	D03	Gh_D03G1652	46553087..46553581	7.83228	0	1.18022	0.342589	0	0	0	0
SA	qGhSA-c17	D03	Gh_D03G1653	46558681..46559100	0	0	0	0	0	0	0	0
SA	qGhSA-c17	D03	Gh_D03G1654	46561349..46565228	0.0458238	0.836864	2.68894	5.98981	8.18078	6.52957	4.9707	3.54726
SA	qGhSA-c17	D03	Gh_D03G1655	46577518..46581381	0	0.835683	3.23129	4.09251	11.2957	6.67868	5.61684	3.67349
SA	qGhSA-c17	D03	Gh_D03G1656	46589738..46590088	0	0	0	0	0	0	0	0
SA	qGhSA-c17	D03	Gh_D03G1657	46609791..46614042	7.22255	1.5223	2.01684	1.34839	2.32379	1.79669	3.18541	1.12499
SA	qGhSA-c17	D03	Gh_D03G1658	46616632..46618469	0	0	0	0	0	0	0	0
SA	qGhSA-c17	D03	Gh_D03G1659	46619484..46624037	3.67706	3.32714	3.54661	6.06917	4.37472	4.60778	2.13188	2.08478
SA	qGhSA-c17	D03	Gh_D03G1660	46625597..46627165	6.77994	3.91299	9.20365	3.16568	3.03711	13.446	8.89566	5.30757
SA	qGhSA-c17	D03	Gh_D03G1661	46629378..46634196	0.477775	0.324431	0.794429	1.83348	1.40962	0.715026	0.113621	0.0759174
SA	qGhSA-c17	D03	Gh_D03G1662	46649574..46653473	2.15217	5.72786	9.16036	3.77673	2.28135	2.00244	1.60201	0.534733
SA	qGhSA-c17	D03	Gh_D03G1663	46656174..46660351	8.79582	9.16457	7.94521	4.9637	5.59969	6.00733	4.80603	2.67367
SA	qGhSA-c17	D03	Gh_D03G1664	46665413..46669057	22.2306	24.8836	26.9537	24.7258	22.1294	15.0018	11.6981	7.95997
SA	qGhSA-c17	D03	Gh_D03G1665	46669720..46672206	0.58651	0.866304	0.636796	0.795485	0.764533	0.663658	0.913164	0.611151
SA	qGhSA-c17	D03	Gh_D03G1666	46674034..46675621	4.06491	2.43498	3.24151	2.25298	2.40498	2.05719	0.30492	0.202035
SA	qGhSA-c17	D03	Gh_D03G1667	46678029..46679930	5.18413	4.28563	4.33558	10.8598	5.45831	11.8045	11.2949	4.09991
SA	qGhSA-c17	D03	Gh_D03G1668	46682036..46688064	10.5873	4.86427	3.0057	3.12953	4.79592	5.4353	2.83267	1.96353
SA	qGhSA-c20	D10	Gh_D10G0103	822347..827267	0.104251	1.42896	11.5676	0.179438	0	0.360463	0.223183	0.7469
SA	qGhSA-c20	D10	Gh_D10G0104	830955..832980	5.23775	13.3294	5.95425	8.68675	5.39999	10.6405	5.28756	5.56281
SA	qGhSA-c20	D10	Gh_D10G0105	836177..840973	0.371411	0.323268	0	0.304452	0.175564	0	0	0
SA	qGhSA-c20	D10	Gh_D10G0106	842722..843099	0	0.471728	0	0	0.512592	0	0	0
SA	qGhSA-c20	D10	Gh_D10G0107	845050..849103	4.28306	16.9209	4.62596	7.82968	21.4426	10.8842	2.92708	0.691106
SA	qGhSA-c20	D10	Gh_D10G0108	854619..857391	0	1.6581	0	0	0	0	0	0
SA	qGhSA-c20	D10	Gh_D10G0109	858789..862524	1.06343	7.89827	0.865565	7.98359	7.61976	7.28828	1.10385	2.17083
SA	qGhSA-c20	D10	Gh_D10G0110	874992..879839	5.48394	3.42683	2.69924	1.9745	2.26254	3.15078	1.41431	1.45021
SA	qGhSA-c20	D10	Gh_D10G0111	881189..890401	4.49322	3.06389	2.88474	1.49374	0.587289	0.0817441	0	0.112896
SA	qGhSA-c20	D10	Gh_D10G0112	895446..899791	14.0279	31.4014	18.9015	5.86269	12.8152	8.76447	4.13357	2.24889
SA	qGhSA-c20	D10	Gh_D10G0113	903279..907679	1.38732	0.582817	0.437018	0.774853	1.37776	2.1544	0.869406	0.841503
SA	qGhSA-c20	D10	Gh_D10G0114	909830..910033	0	0	0	0	0	1.19701	0	0
SA	qGhSA-c20	D10	Gh_D10G0115	912032..913875	1.17339	1.89636	1.66118	1.57946	0.867341	0.742384	0.837017	0.931044
SA	qGhSA-c20	D10	Gh_D10G0116	914600..915772	0.113832	1.04766	0.113922	0.921122	0.505802	0.157026	0	0.216523
SA	qGhSA-c20	D10	Gh_D10G0117	921658..924003	57.9886	2.60456	21.7244	0.377398	1.37827	0.680825	2.1555	1.1908
SA	qGhSA-c20	D10	Gh_D10G0118	940234..944646	2.7863	2.96861	3.23913	0.457522	2.78481	5.18092	6.62695	15.004
SA	qGhSA-c20	D10	Gh_D10G0119	948355..949695	3.05834	4.88489	2.30965	4.09339	2.65306	0.570867	4.24584	0.157576
SA	qGhSA-c20	D10	Gh_D10G0120	952087..953806	51.0292	26.541	34.7601	23.6459	42.1597	19.5465	18.324	8.28797
SA	qGhSA-c20	D10	Gh_D10G0121	963485..963664	18.4792	0	14.1092	0	0	0	0	0
SA	qGhSA-c20	D10	Gh_D10G0122	971860..972063	109.374	0	21.1725	2.50665	11.8505	3.59104	17.9462	4.80604
SA	qGhSA-c20	D10	Gh_D10G0123	973484..974415	5.90857	12.8373	4.82466	8.89597	11.6242	8.41776	5.58843	4.2163
SA	qGhSA-c20	D10	Gh_D10G0124	997071..1000674	2.49131	10.9778	2.66529	5.64016	5.42024	5.22183	4.57008	1.94974
SA	qGhSA-c20	D10	Gh_D10G0125	1004522..1006023	0.237304	0	0	2.50611	0.535006	0.325656	0.338149	0.223727
SA	qGhSA-c20	D10	Gh_D10G0126	1007950..1013773	19.0903	61.5646	12.0218	32.4147	32.3922	9.89519	8.15422	3.1717
SA	qGhSA-c20	D10	Gh_D10G0127	1016870..1017052	2.86591	0	6.55077	3.89603	0	5.19169	3.73571	2.30254
SA	qGhSA-c20	D10	Gh_D10G0128	1017556..1023445	1.39667	1.3427	1.1783	0.798572	1.04899	2.28861	1.46215	0.735316
SA	qGhSA-c20	D10	Gh_D10G0129	1025085..1027913	0.103424	0	0	0	0	0.35761	0.369022	1.1362
SA	qGhSA-c20	D10	Gh_D10G0130	1030951..1034394	0.522222	3.45173	3.64221	2.92588	2.59565	2.4814	2.60834	2.80344
SA	qGhSA-c20	D10	Gh_D10G0131	1036118..1036282	0	0	0	0	0	0	0	0
SA	qGhSA-c20	D10	Gh_D10G0132	1041336..1041965	7.45722	25.2705	24.6742	3.1483	4.18803	1.85008	0.295249	0.195709
SA	qGhSA-c20	D10	Gh_D10G0133	1059825..1062828	0.37881	1.92353	0.0538631	0.372668	0.298472	1.68388	1.00404	0.516873
SA	qGhSA-c20	D10	Gh_D10G0134	1071031..1071375	2.60767	7.26698	1.62417	0	0.607422	2.12305	0	0.482506
SA	qGhSA-c20	D10	Gh_D10G0135	1073244..1077631	0.730947	5.95725	0.810381	5.42409	8.26841	5.66555	5.33068	3.09687
SA	qGhSA-c20	D10	Gh_D10G0136	1080407..1086143	0.20443	9.70429	1.56199	0	0.150584	0.37673	0	0
SA	qGhSA-c20	D10	Gh_D10G0137	1086860..1091313	3.6552	2.88419	2.46831	4.55293	4.02778	1.90413	1.22376	0.431286
SA	qGhSA-c20	D10	Gh_D10G0138	1095979..1096323	13.0384	1.67699	2.16557	0	0	12.7383	9.63696	0.965012
SA	qGhSA-c20	D10	Gh_D10G0139	1102142..1104412	0.0925583	0.0939139	0	1.00828	1.27508	0.384136	0.0660536	0.353817
SA	qGhSA-c20	D10	Gh_D10G0140	1105804..1108969	110.029	96.8094	70.7023	91.5282	88.5492	87.8564	62.5411	109.313
SA	qGhSA-c20	D10	Gh_D10G0141	1110206..1127529	0.249268	0.535553	0.0309041	0.943354	1.86478	1.41351	0.422596	0.0895271
SA	qGhSA-c20	D10	Gh_D10G0142	1136664..1140481	1.58165	1.51862	0.929349	4.07678	10.31	1.09187	0.796436	1.86095
SA	qGhSA-c20	D10	Gh_D10G0143	1143451..1149576	0.877965	0.836446	1.05106	0.44307	1.22079	0.4648	0.368626	0.172996
SA	qGhSA-c20	D10	Gh_D10G0144	1155540..1157060	0	0.146016	0.0715232	0.165033	0	0	0	0
SA	qGhSA-c20	D10	Gh_D10G0145	1159698..1177951	13.2483	2.16852	1.33737	3.90347	1.65758	1.63415	0.562613	0.300748
SA	qGhSA-c20	D10	Gh_D10G0146	1180574..1183972	0.0477712	0	0	9.04001	9.05697	4.22929	0.954554	0.228241
SA	qGhSA-c20	D10	Gh_D10G0147	1188417..1190032	1.26305	0.446293	0.866524	1.51547	0	0.573528	0.599041	0.392028
SA	qGhSA-c20	D10	Gh_D10G0148	1192909..1194108	4.49965	5.74247	4.17803	4.33396	3.63996	3.06136	0.640058	1.67278
SA	qGhSA-c20	D10	Gh_D10G0149	1196982..1198944	0.524992	0.537959	0.39469	0.760202	0.292195	2.80423	4.30542	6.60757
SA	qGhSA-c20	D10	Gh_D10G0150	1201493..1201954	1785.81	1462.63	1341.42	729.219	762.225	1129.24	409.336	338.454
SA	qGhSA-c20	D10	Gh_D10G0151	1203420..1204229	0	0	0	0.174117	0	0	0	0
SA	qGhSA-c20	D10	Gh_D10G0152	1205279..1208898	4.01037	3.45941	2.35142	8.70222	7.3939	8.28089	5.80192	5.08941
SA	qGhSA-c20	D10	Gh_D10G0153	1210774..1213031	8.13737	7.66591	9.20943	6.84182	9.49634	10.2219	5.24138	3.74013
SA	qGhSA-c20	D10	Gh_D10G0154	1219099..1225295	0	0	0	0	0	0	0	0
SA	qGhSA-c20	D10	Gh_D10G0155	1226596..1228451	1.91235	0.744198	0	0	0.53904	0.16401	0	0.676021
SA	qGhSA-c20	D10	Gh_D10G0156	1258830..1263063	0.366049	0.265477	0.0520399	0.480047	1.78781	0.0361617	0.223898	0
SA	qGhSA-c20	D10	Gh_D10G0157	1267866..1270434	0	0.0543228	0.106483	0	0	0	0	0
SA	qGhSA-c20	D10	Gh_D10G0158	1286959..1287756	0.152778	0.31389	0	0	0.340994	0	0	0
SA	qGhSA-c20	D10	Gh_D10G0159	1288712..1289296	0.22897	0.23733	0	0	0	0	0	0
SA	qGhSA-c20	D10	Gh_D10G0160	1290757..1291323	0.478088	0	0	0	0	0	0	0
SA	qGhSA-c20	D10	Gh_D10G0161	1294315..1297547	3.99019	0	0.435262	0	0.0602989	0	0	0
SA	qGhSA-c20	D10	Gh_D10G0162	1415821..1419551	8.74433	7.36358	107.353	0	0.176431	0	0	0
SA	qGhSA-c20	D10	Gh_D10G0163	1423440..1435353	5.31917	0	0	0	0	0	0	0
SA	qGhSA-c20	D10	Gh_D10G0164	1440465..1442482	3.49223	24.9663	2.05379	0.474307	0.797647	14.1046	9.23137	4.98596
SA	qGhSA-c20	D10	Gh_D10G0165	1442582..1442845	2.7175	19.0836	2.9089	0	1.09136	12.7003	2.55649	4.09227
SA	qGhSA-c20	D10	Gh_D10G0166	1443229..1447760	1.67733	2.38146	0.125073	7.78555	6.97472	3.91643	0.897795	0.400863
SA	qGhSA-c20	D10	Gh_D10G0167	1449033..1450451	0.363475	18.7329	163.076	0.211818	0.407028	0.249984	0	0
SA	qGhSA-c20	D10	Gh_D10G0168	1451642..1452920	0.280118	1.16841	0	0	0.31738	0	0	0
SA	qGhSA-c20	D10	Gh_D10G0169	1455138..1456520	0	0.31745	0	0	0	0	0	0
SA	qGhSA-c20	D10	Gh_D10G0170	1462692..1464684	0.692486	4.1191	0.138923	5.45967	1.54299	4.29418	4.74046	6.70596
SA	qGhSA-c20	D10	Gh_D10G0171	1464886..1467043	0	0	0	0.403514	0.193891	0	0	0.0834139
SA	qGhSA-c20	D10	Gh_D10G0172	1477898..1481074	0	0	0.0646487	0	0	0	0	0
SA	qGhSA-c20	D10	Gh_D10G0173	1493035..1495856	26.2228	18.6026	24.7289	28.0543	26.1976	22.3624	12.035	11.0858
SA	qGhSA-c20	D10	Gh_D10G0174	1497246..1498676	0	0	0.0826987	0.0954396	1.19236	0.228925	0.354719	0.947845
SA	qGhSA-c20	D10	Gh_D10G0175	1499690..1503571	1.2116	2.13164	1.23517	1.67892	1.64876	0.882714	0.682706	0.671043
SA	qGhSA-c20	D10	Gh_D10G0176	1504036..1507433	0.363514	0.147987	0.0724867	0.334521	0.0803726	0.100465	0	0.138696
SA	qGhSA-c20	D10	Gh_D10G0177	1517979..1521286	0.183006	1.61203	0.0607557	0.49051	0.673451	0.0843379	0.435283	0.29118
SA	qGhSA-c20	D10	Gh_D10G0178	1528723..1529868	1.58353	1.11138	0.692399	0.342616	0.658498	1.50272	0.847173	0.471136
SA	qGhSA-c20	D10	Gh_D10G0179	1531450..1532789	0	0	0	0	0	0	0	0
SA	qGhSA-c20	D10	Gh_D10G0180	1533917..1534460	0	0	0	0	0	0	0	0
SA	qGhSA-c20	D10	Gh_D10G0181	1545803..1547754	15.4107	10.7585	3.69102	0.501502	0.361444	1.94663	0.774076	0
SA	qGhSA-c20	D10	Gh_D10G0182	1553428..1555345	141.582	60.0026	5.36526	8.11072	9.09042	22.9485	6.57199	2.61
SA	qGhSA-c20	D10	Gh_D10G0183	1564213..1565313	3.11078	3.38924	2.07358	4.07056	15.7619	7.08351	2.66268	0.78952
SA	qGhSA-c20	D10	Gh_D10G0184	1569530..1574921	4.19659	3.41184	6.80814	0.272168	0.523172	0.383495	0.11302	0.0378531
SA	qGhSA-c20	D10	Gh_D10G0185	1595907..1596653	0.166004	0.512389	0.500811	0.579335	0.185548	1.7137	2.36693	1.25838
SA	qGhSA-c20	D10	Gh_D10G0186	1599089..1602780	0	0.062118	0	0	0	0	0.261659	0.233379
SA	qGhSA-c20	D10	Gh_D10G0187	1611979..1615020	5.97821	13.3302	8.62731	1.61168	3.90602	3.92171	2.26347	0.815304
SA	qGhSA-c20	D10	Gh_D10G0188	1615423..1616048	12.7866	21.6321	42.7185	10.0382	8.13592	6.02464	10.6261	4.51149
SA	qGhSA-c20	D10	Gh_D10G0189	1625684..1627438	2.08186	3.48519	6.76936	6.26009	5.47559	6.26439	7.9519	5.78693
SA	qGhSA-c20	D10	Gh_D10G0190	1639759..1643493	23.5931	0.226566	20.197	0.256076	0.164067	0.205033	0	0
SA	qGhSA-c20	D10	Gh_D10G0191	1646033..1648718	10.333	7.28902	15.0274	32.6056	15.4926	11.3625	10.556	7.31281
SA	qGhSA-c20	D10	Gh_D10G0192	1650322..1650618	2.79175	1.52211	16.1745	5.18023	2.48089	22.0994	39.5789	29.3811
SA	qGhSA-c20	D10	Gh_D10G0193	1655530..1658986	0.723653	1.47603	1.98736	0.834194	1.10229	0.749426	0.387176	0.344694
SA	qGhSA-c20	D10	Gh_D10G0194	1668637..1670162	0.618863	1.14047	4.8354	0	0.137655	0.0853339	0	0
SA	qGhSA-c20	D10	Gh_D10G0195	1676925..1679401	2.84979	1.64603	1.78004	1.92443	1.78789	2.5113	1.99369	1.49419
SA	qGhSA-c20	D10	Gh_D10G0196	1680687..1685526	1.43122	2.49536	2.67834	3.50586	2.2342	2.39568	2.32806	1.71925
SA	qGhSA-c20	D10	Gh_D10G0197	1691442..1694127	3.90183	2.43323	6.83209	4.30867	3.70025	0.330012	0	0.227752
SA	qGhSA-c20	D10	Gh_D10G0198	1694712..1698030	6.47165	9.29289	2.62813	7.81992	6.84183	9.97891	2.30814	1.92517
SA	qGhSA-c20	D10	Gh_D10G0199	1707492..1710897	1.39582	0.789663	3.71276	5.35516	1.3724	0.589242	0.77455	1.55278
SA	qGhSA-c20	D10	Gh_D10G0200	1713831..1731791	3.57555	3.81439	3.8966	4.60063	7.38425	5.7909	4.10034	3.64805
SA	qGhSA-c20	D10	Gh_D10G0201	1736049..1738881	0	0	0	0	0	2.21585	2.56679	2.35987
SA	qGhSA-c20	D10	Gh_D10G0202	1752297..1753379	0	0.108	0	0	0	0.0729366	0	0
SA	qGhSA-c20	D10	Gh_D10G0203	1755622..1755894	0	0.924657	0	3.15174	1.00472	7.29668	2.36948	8.36507
SA	qGhSA-c20	D10	Gh_D10G0204	1757068..1761186	17.5452	12.099	11.1389	9.31829	14.668	12.7759	10.6862	7.74515
SA	qGhSA-c20	D10	Gh_D10G0205	1770918..1776149	0	0.230805	0	0	0	0	0	0.0720664
SA	qGhSA-c20	D10	Gh_D10G0206	1822072..1826505	0.245484	2.6678	0.326612	1.13076	0.633902	3.56048	4.5535	4.13408
SA	qGhSA-c20	D10	Gh_D10G0207	1839510..1840191	0	0	0	0	0	0	0	0
SA	qGhSA-c20	D10	Gh_D10G0208	1848335..1853234	0	0.368154	0.14439	0.0416044	0.119962	0.125686	0.0518516	0.104219
SA	qGhSA-c20	D10	Gh_D10G0209	1857375..1859281	16.0028	18.9667	21.286	10.5791	10.1625	4.45846	3.56266	2.35529
SA	qGhSA-c20	D10	Gh_D10G0210	1862846..1863454	0	8.07771	0	0	0	0	0	0
SA	qGhSA-c20	D10	Gh_D10G0211	1869382..1870683	0.76928	6.7955	1.27982	0.787788	0.0946347	0.295128	0	0
SA	qGhSA-c20	D10	Gh_D10G0212	1877119..1879104	14.9783	14.2869	8.89131	16.6376	15.6362	8.17492	7.10024	9.04395
SA	qGhSA-c20	D10	Gh_D10G0213	1883602..1889881	5.83762	5.30617	4.07788	1.62065	5.8412	5.80254	3.4846	2.97767
SA	qGhSA-c20	D10	Gh_D10G0214	1891592..1894134	29.5962	26.0751	19.5947	20.0015	27.9456	33.6036	15.5881	6.06264
SA	qGhSA-c20	D10	Gh_D10G0215	1895342..1903023	13.2744	8.28933	6.83306	4.51248	6.58053	6.21408	2.79582	2.65516
SA	qGhSA-c20	D10	Gh_D10G0216	1914350..1918699	0.253765	0.172417	0	0.779528	1.40464	0.584152	0.120692	0.161234
SA	qGhSA-c20	D10	Gh_D10G0217	1919430..1920493	5.77044	6.9219	3.22212	213.914	34.5547	36.7434	93.9368	5.47
SA	qGhSA-c20	D10	Gh_D10G0218	1928014..1931143	1.16798	3.94882	1.34244	5.43537	2.2382	4.36343	0.95161	1.58093
SA	qGhSA-c20	D10	Gh_D10G0219	1935044..1936976	5.46675	3.56186	1.9914	3.01993	10.2259	5.48208	2.12657	3.77847
SA	qGhSA-c20	D10	Gh_D10G0220	1938288..1939462	0	6.04166	0	0	0.875323	1.56225	1.08652	0.712648
SA	qGhSA-c20	D10	Gh_D10G0221	1941645..1945671	1.30597	2.99368	2.52486	2.34979	1.53558	3.38247	1.51404	1.63395
SA	qGhSA-c20	D10	Gh_D10G0222	1947787..1952739	10.3996	11.5391	8.64021	7.3932	11.3364	8.13364	9.58414	8.95565
SA	qGhSA-c20	D10	Gh_D10G0223	1956229..1960847	0.808172	1.07973	3.54104	0.378678	0.525717	0.762598	0.681665	0.667474
SA	qGhSA-c20	D10	Gh_D10G0224	1961469..1963371	0.511866	0	0.778535	0	0.578287	71.9448	38.2871	53.4968
SA	qGhSA-c20	D10	Gh_D10G0225	1965530..1968794	9.36987	10.5482	14.9087	11.9216	7.84662	7.04167	6.01273	6.00255
SA	qGhSA-c20	D10	Gh_D10G0226	1970806..1973501	21.6141	19.5746	14.9388	6.51719	17.3065	19.3609	13.613	5.97098
SA	qGhSA-c20	D10	Gh_D10G0227	1974572..1976781	3.08101	2.31462	2.8526	3.62876	1.45984	4.56149	1.15145	0.769661
SA	qGhSA-c20	D10	Gh_D10G0228	1977734..1979629	4.04183	4.17144	0.970122	0.673851	0	0.529248	1.64618	1.27422
SA	qGhSA-c20	D10	Gh_D10G0229	1990481..1991194	4.92394	17.5707	17.1695	11.0601	2.75504	3.99221	7.27081	1.99818
SA	qGhSA-c20	D10	Gh_D10G0230	1995357..1997625	0	0	0	0	0	0	0	0
SA	qGhSA-c20	D10	Gh_D10G0231	1998588..2000633	0	0	0	0	0	0	0	0
SA	qGhSA-c20	D10	Gh_D10G0232	2002190..2004541	0.514631	2.76771	10.7017	2.53289	1.57488	0.443418	1.10101	1.58903
SA	qGhSA-c20	D10	Gh_D10G0233	2005310..2008216	2.80134	2.01738	2.16116	1.18212	2.79985	2.32105	2.78852	0.916476
SA	qGhSA-c20	D10	Gh_D10G0234	2009872..2013359	72.1899	7.61604	7.95506	3.63302	4.03218	1.48915	6.73662	1.84131
SA	qGhSA-c20	D10	Gh_D10G0235	2026169..2026642	12.683	10.6818	11.9773	12.8167	8.44103	5.29082	7.04875	1.45097
SA	qGhSA-c20	D10	Gh_D10G0236	2033238..2034829	0.610203	0.465969	0.22822	0.0877774	0.0843574	0.210771	0.108839	0
SA	qGhSA-c20	D10	Gh_D10G0237	2034881..2035291	2.31718	0.407751	2.37726	0	0.443067	0.263406	0	0.360429
SA	qGhSA-c20	D10	Gh_D10G0238	2049855..2050890	2.11216	3.18023	0.497851	20.5643	8.84399	5.13945	13.6455	0.590387
SA	qGhSA-c20	D10	Gh_D10G0239	2058977..2060766	5.92864	7.4871	5.46325	16.0611	20.6635	16.3316	3.64092	4.07957
SA	qGhSA-c20	D10	Gh_D10G0240	2072903..2073620	0	1.00745	0.737083	4.55772	2.73648	0.665706	0.345683	0.457274
SA	qGhSA-c20	D10	Gh_D10G0241	2078240..2079979	5.99575	5.15205	5.41787	5.0417	4.29947	4.95636	2.55813	1.59315
SA	qGhSA-c20	D10	Gh_D10G0242	2081581..2082894	0	0	0	0	0	0	0	0
SA	qGhSA-c20	D10	Gh_D10G0243	2083247..2084245	0	0	0	0	0	0	0	0
SA	qGhSA-c20	D10	Gh_D10G0244	2097442..2098574	0	0	0	0	0	0	0	0
SA	qGhSA-c20	D10	Gh_D10G0245	2099679..2101490	0	0.111288	0	0	0	0	0	0
SA	qGhSA-c20	D10	Gh_D10G0246	2106196..2107992	0	0	0	0	0	0	0	0
SA	qGhSA-c20	D10	Gh_D10G0247	2109471..2110717	0	0	0	0.1293	0	0.0771721	0.159593	0
SA	qGhSA-c20	D10	Gh_D10G0248	2111778..2112576	0.695912	0.179168	0.70034	0.60775	0.38929	25.8539	71.189	84.0274
SA	qGhSA-c20	D10	Gh_D10G0249	2113609..2114373	0.161082	0.828185	0.161914	0.187275	0.179942	0.887057	1.14842	4.27522
SA	qGhSA-c20	D10	Gh_D10G0250	2122726..2123792	4.23938	4.20665	5.21178	1.10967	2.58954	5.5597	1.95036	6.36268
SA	qGhSA-c20	D10	Gh_D10G0251	2142634..2143719	0	1.33409	0.324685	4.52793	0.362395	0	0	0
SA	qGhSA-c20	D10	Gh_D10G0252	2148537..2148941	0	0	0	0	0	0	0	0
SA	qGhSA-c20	D10	Gh_D10G0253	2155673..2159089	2.78231	4.29921	2.02001	2.86207	6.97265	2.12395	1.65448	1.66045
SA	qGhSA-c20	D10	Gh_D10G0254	2162575..2163084	4.16598	3.4744	2.82176	71.7241	24.8524	3.04402	9.09945	19.3219
SA	qGhSA-c20	D10	Gh_D10G0255	2176941..2177675	16.4372	9.59301	7.15944	34.7089	115.775	7.57933	40.59	13.1633
SA	qGhSA-c25	D06	Gh_D06G1531	51065940..51066746	0	0	0	0	0	0	0	0
SA	qGhSA-c25	D06	Gh_D06G1532	51122924..51126397	4.79726	6.56685	4.48978	5.6556	4.07619	4.01481	2.62103	2.72037
SA	qGhSA-c25	D06	Gh_D06G1533	51137600..51140617	58.7043	46.5526	38.1618	32.4478	40.5473	37.0936	17.3797	10.8027
SA	qGhSA-c25	D06	Gh_D06G1534	51150775..51151059	11.4271	10.0237	13.712	4.74127	10.8917	7.67792	3.23607	0.694455
SA	qGhSA-c25	D06	Gh_D06G1535	51196133..51199061	0	0	0	0	0	0	0	0
SA	qGhSA-c25	D06	Gh_D06G1536	51218700..51218987	0	0	0	0	0	0	0	0
SA	qGhSA-c25	D06	Gh_D06G1537	51246826..51249474	3.34661	0.248066	6.29232	3.3667	1.88664	1.31208	0.681247	0
SA	qGhSA-c25	D06	Gh_D06G1538	51265731..51266405	0.189118	107.698	425.584	0.661854	1.27179	4.42094	4.04395	0.357812
SA	qGhSA-c25	D06	Gh_D06G1539	51289229..51290600	0	0	0	0	0	0	0	0
SA	qGhSA-c25	D06	Gh_D06G1540	51301963..51304129	2.24094	0.876307	0.284661	0.991249	1.90428	2.11053	0.798038	1.31653
SA	qGhSA-c26	D12	Gh_D12G1421	43594130..43600055	6.89353	9.31857	9.12143	7.34902	14.9483	9.87833	4.99266	3.63314
SA	qGhSA-c26	D12	Gh_D12G1422	43617153..43619369	0.145082	0.221482	0	0	0	0	0	0
SA	qGhSA-c26	D12	Gh_D12G1423	43663677..43664015	0	0.578357	0	0	0	0.730391	0	0.995572
SA	qGhSA-c26	D12	Gh_D12G1424	43841382..43841846	47.7598	0.333522	7.79243	3.01862	1.44958	3.70174	0	0.89552
SA	qGhSA-c26	D12	Gh_D12G1425	43870059..43870949	2.53453	5.33229	2.54112	1.54569	4.4558	3.95306	0.570759	1.01354
SA	qGhSA-c26	D12	Gh_D12G1426	43910593..43914382	0	0	0	0	0.116172	23.766	3.88312	0.199268
SA	qGhSA-c26	D12	Gh_D12G1427	43922414..43923579	0	1.03391	2.99449	4.70386	2.24685	0.620739	1.31259	0.839712
SA	qGhSA-c26	D12	Gh_D12G1428	44055543..44060699	4.02469	6.22138	2.15534	0.943277	1.15376	2.36863	2.44609	3.26982
SA	qGhSA-c26	D12	Gh_D12G1429	44061277..44062989	0	0	0	0	0	0	0	0
SA	qGhSA-c26	D12	Gh_D12G1430	44092112..44092330	0	3.42097	0	0	0	0	4.13537	2.60421
SA	qGhSA-c26	D12	Gh_D12G1431	44123571..44124125	2.2164	3.06935	3.99184	3.76077	0.555806	1.35132	0	0.232032
SA	qGhSA-c26	D12	Gh_D12G1432	44129272..44129901	0.828579	4.28313	1.88193	6.78096	1.16334	0.426941	0.885746	0.195709
SA	qGhSA-c26	D12	Gh_D12G1433	44170121..44170943	0.165163	0.339829	0	1.92114	0	0	0	0
SA	qGhSA-c26	D12	Gh_D12G1434	44182191..44183240	5.48767	2.42636	0.87461	2.30983	6.24257	1.28975	0.533674	0.592625
SA	qGhSA-c26	D12	Gh_D12G1435	44197645..44198199	8.61934	0.767337	0.24949	0.578581	0.833709	0.844576	0.350895	0
SA	qGhSA-c26	D12	Gh_D12G1436	44210605..44215497	9.81161	12.0826	11.4907	14.5603	9.03896	8.30621	3.49904	3.92412
SA	qGhSA-c26	D12	Gh_D12G1437	44216524..44219954	7.87364	13.3718	31.9238	5.03843	4.4875	3.4503	2.42858	1.11372
SA	qGhSA-c26	D12	Gh_D12G1438	44221515..44225115	8.77216	0.415024	0.27108	1.09449	1.127	0.84588	2.03782	4.21754
SA	qGhSA-c26	D12	Gh_D12G1439	44242076..44243864	15.4924	12.7408	14.1544	16.3487	9.60079	3.71696	2.08184	2.3492
SA	qGhSA-c26	D12	Gh_D12G1440	44248295..44251604	2.28138	3.28493	8.08317	1.99226	1.65354	3.26043	2.24502	1.05009
SA	qGhSA-c26	D12	Gh_D12G1441	44253558..44255189	15.0616	24.0573	15.056	35.07	31.9008	31.3453	19.7878	10.092
SA	qGhSA-c26	D12	Gh_D12G1442	44282095..44283884	2.34206	0.119798	0.586159	0	0	0.48455	0.501115	0
SA	qGhSA-c26	D12	Gh_D12G1443	44285423..44287901	0	0	0	2.06272	2.15472	1.02263	0.667072	0
SA	qGhSA-c26	D12	Gh_D12G1444	44290933..44297839	0	0.0516776	0	0	0	0	0	0
SA	qGhSA-c26	D12	Gh_D12G1445	44314661..44315194	2.08012	1.89348	1.58249	0	0.587797	0.891219	0.370442	0.24475
SA	qGhSA-c26	D12	Gh_D12G1446	44342293..44343457	0	0	0	0	0	0	0	0
SA	qGhSA-c26	D12	Gh_D12G1447	44345173..44347151	1.0069	1.71575	2.57479	4.78411	1.49102	1.00324	0.638371	0
SA	qGhSA-c26	D12	Gh_D12G1448	44347836..44353819	6.73115	6.67961	7.17659	5.8723	4.63557	4.96115	2.85513	2.07963
SA	qGhSA-c26	D12	Gh_D12G1449	44372979..44374641	8.30971	9.77817	9.56948	21.5806	13.9096	12.8761	5.5208	3.68089
SA	qGhSA-c26	D12	Gh_D12G1450	44379219..44381419	0	0	0	0	0	0.134177	0	0
SA	qGhSA-c26	D12	Gh_D12G1451	44386895..44388694	9.36824	7.15799	3.46778	10.2495	11.6668	5.04244	10.7621	5.41404
SA	qGhSA-c26	D12	Gh_D12G1452	44396082..44399289	56.8797	45.4618	37.5964	24.3779	66.7828	15.5766	15.6549	8.53098
SA	qGhSA-c26	D12	Gh_D12G1453	44445451..44448176	4.56847	1.82275	0.541341	1.06121	5.03959	2.9709	2.63908	4.25949
SA	qGhSA-c26	D12	Gh_D12G1454	44453179..44455777	10.6142	1.76067	0.418342	3.13549	11.996	5.85012	4.94957	0.803091
SA	qGhSA-c26	D12	Gh_D12G1455	44462940..44463995	0	0	0	0.678703	1.30191	0.754576	0	0
SA	qGhSA-c26	D12	Gh_D12G1456	44464002..44464884	0.847634	0.884152	1.72315	3.0004	1.28089	1.16106	1.60987	0.79663
SA	qGhSA-c26	D12	Gh_D12G1457	44468985..44470587	28.1232	1.24114	0.572186	0.660132	0.0793024	0.594854	0.307126	0
SA	qGhSA-c26	D12	Gh_D12G1458	44486984..44499479	0.508841	0.444701	0.367299	0.211589	0.254213	0.576509	0.297166	2.25831
SA	qGhSA-c26	D12	Gh_D12G1459	44515306..44518682	11.8657	8.82908	6.57125	1.89611	9.49457	8.73182	5.68451	3.46638
SA	qGhSA-c26	D12	Gh_D12G1460	44532882..44533350	0	0	0	0	0	0	0	0
SA	qGhSA-c26	D12	Gh_D12G1461	44536874..44537209	27.3797	15.8904	3.41822	4.66706	0	0.371145	0	0.50579
SA	qGhSA-c26	D12	Gh_D12G1462	44539768..44545041	3.96796	11.6279	4.99804	4.64986	6.21778	6.09976	3.27226	0.16856
SA	qGhSA-c26	D12	Gh_D12G1463	44572138..44573130	0	0	0	0	0	0	0	0
SA	qGhSA-c26	D12	Gh_D12G1464	44637657..44638757	0	0	0.103679	0	0	0	0	0
SA	qGhSA-c26	D12	Gh_D12G1465	44703663..44705585	2.97768	1.56839	4.22285	0.664807	9.6896	1.25972	2.87781	1.00617
SA	qGhSA-c26	D12	Gh_D12G1466	44707281..44712704	3.88543	3.58602	3.41891	2.34669	3.8953	4.53438	2.24377	0.352469
SA	qGhSA-c26	D12	Gh_D12G1467	44717297..44722545	1.80251	1.89819	1.2827	2.14535	3.69705	2.84764	2.5723	1.10595
SA	qGhSA-c26	D12	Gh_D12G1468	44729251..44741980	0.140699	1.57473	5.82038	14.643	43.5396	42.632	26.402	1.94632
SA	qGhSA-c26	D12	Gh_D12G1469	44754135..44754491	18.849	24.7387	21.3891	3.1723	14.9359	5.83642	3.13828	15.5729
SA	qGhSA-c26	D12	Gh_D12G1470	44756650..44758201	0.355137	2.78578	0	0	0.131572	178.288	19.0808	0.450199
SA	qGhSA-c26	D12	Gh_D12G1471	44764423..44764806	0.432141	0	0	0.51919	0	0	0	0
SA	qGhSA-c26	D12	Gh_D12G1472	44800427..44802898	0.314766	1.54475	0.156625	7.16382	0.810011	0.943223	0.0748729	0.451014
SA	qGhSA-c26	D12	Gh_D12G1473	44816077..44820552	1.91082	4.06348	4.64302	9.95127	4.68974	2.6967	1.54103	1.18781
SA	qGhSA-c26	D12	Gh_D12G1474	44822404..44827107	1.30263	4.51495	3.72793	1.90121	2.98105	5.03712	2.3542	1.24127
SA	qGhSA-c26	D12	Gh_D12G1475	44845682..44845996	0	0	0	0	0	0	0	0
SA	qGhSA-c26	D12	Gh_D12G1476	44863092..44866895	2.65759	2.84197	1.15451	4.62223	5.87277	4.66204	2.13932	1.88559
SA	qGhSA-c26	D12	Gh_D12G1477	44883615..44885144	1.16945	18.8979	0.179664	0.933232	2.39158	0	0	0
SA	qGhSA-c26	D12	Gh_D12G1478	44900131..44904162	24.311	26.7947	46.7682	12.2225	7.63153	9.92131	7.15109	4.39396
SA	qGhSA-c26	D12	Gh_D12G1479	44924960..44930739	2.91777	2.65042	2.98941	1.54323	1.83206	0.926016	0.90018	0.375935
SA	qGhSA-c26	D12	Gh_D12G1480	44946085..44947822	7.46725	6.50403	7.91592	7.35309	3.45425	4.95038	4.0186	3.20976
SA	qGhSA-c26	D12	Gh_D12G1481	44955505..44956464	2.43842	0.124797	0.244218	0	0.406698	1.09283	0.173904	0.115888
SA	qGhSA-c26	D12	Gh_D12G1482	44973956..44976209	9.71476	10.0574	6.35543	5.31708	9.25064	9.79035	3.52226	5.08647
SA	qGhSA-c26	D12	Gh_D12G1483	44979180..44979371	0	0	0	0	0	0	0	0
TA	qGhTA-c3	A03	Gh_A03G0339	6103885..6104233	0	0	0	0	0	3.98736	0	0
TA	qGhTA-c12	A12	Gh_A12G1712	78884906..78886861	24.9283	13.585	14.1519	10.0282	12.496	10.4895	7.47604	2.87431
TA	qGhTA-c12	A12	Gh_A12G1713	78889086..78891194	3.0073	1.72986	2.7927	1.89749	2.65262	4.40228	4.07754	4.98016
TA	qGhTA-c12	A12	Gh_A12G1714	78930167..78934303	4.9288	3.7689	3.16353	2.53573	4.28888	4.49715	3.51615	2.51584
TA	qGhTA-c12	A12	Gh_A12G1715	78935950..78943959	0	0	0	0	0.28454	0	0	0
TA	qGhTA-c12	A12	Gh_A12G1716	78944497..78945744	23.9903	5.03409	1.17831	0.865946	0.356634	0.591127	0.763912	0.203816
TA	qGhTA-c12	A12	Gh_A12G1717	78962775..78963336	17.5517	8.79294	5.70457	6.77352	0	10.7861	6.63598	2.05392
TA	qGhTA-c12	A12	Gh_A12G1718	78968121..78973941	12.4593	11.5613	8.14859	13.5627	12.0826	24.6837	17.0414	10.1536
TA	qGhTA-c13-1	A13	Gh_A13G0396	5385582..5387314	0.222991	0.455947	0.334681	2.19049	1.98114	1.15364	0.636189	0.106057
TA	qGhTA-c13-1	A13	Gh_A13G0397	5468233..5469010	0.650364	0.673143	0	0.507498	0.487559	0	0	0
TA	qGhTA-c13-1	A13	Gh_A13G0398	5479883..5483594	0.0859262	0	0	0.098998	0.0951386	0	0	0
TA	qGhTA-c13-2	A13	Gh_A13G0833	40410978..40411746	0.23059	0.239054	0.699816	0	0	0.316531	0	0
TA	qGhTA-c13-2	A13	Gh_A13G0834	40453345..40456909	0.176809	0.182144	1.06788	0.823802	0.395757	0.486509	0.252075	0.502221
TA	qGhTA-c13-2	A13	Gh_A13G0835	40466740..40468777	0.850297	0.606639	1.01847	0	0.564816	0.0587188	0.242643	0
TA	qGhTA-c13-2	A13	Gh_A13G0836	40529279..40533822	3.19691	4.62748	3.41374	2.10264	3.93808	4.81269	4.36157	3.9086
TA	qGhTA-c13-2	A13	Gh_A13G0837	40549141..40552799	0	0	0	0	0	0	0	0
TA	qGhTA-c13-2	A13	Gh_A13G0838	40587993..40608245	5.91503	7.76299	4.29604	5.3575	9.15441	8.54959	5.78557	3.59016
TA	qGhTA-c13-2	A13	Gh_A13G0839	40610490..40617320	1.38326	3.15505	8.01983	5.54632	2.83458	2.47256	2.79712	2.60859
TA	qGhTA-c13-2	A13	Gh_A13G0840	40618844..40620555	0	0	0	0	0.233103	0.0724687	0	0
TA	qGhTA-c13-2	A13	Gh_A13G0841	40661112..40663224	0	0	0	0	2.37011	0	0	0
TA	qGhTA-c13-2	A13	Gh_A13G0842	40681049..40685169	0	0	0	0.830037	0	0.141754	0.14653	0

## Sheet: Table S6
TABLE S6 | Preferential expression of genes in different tissues.
Trait	QTL	Chr	gene	gene position	GhRoot	GhStem	GhLeaf	GhOvule5DPA	GhOvule10DPA	GhOvule20DPA	GhOvule25DPA	GhOvule35DPA
LA	qGhLA-c18-1	D13	Gh_D13G0530	6994712..7002690	0	0	0	0	0.157704	0.779881	0	0
LA	qGhLA-c18-1	D13	Gh_D13G0554	7517416..7519959	0	0	0	0.0714191	0	0	0	0
LA	qGhLA-c18-1	D13	Gh_D13G0558	7581057..7581952	0	0	0	0	2.71899	0.736121	0	0.993088
LA	qGhLA-c18-2	D13	Gh_D13G1748	52240733..52247027	0	0	0	0.911617	0	0	0	0
LA	qGhLA-c25	D06	Gh_D06G1317	39868971..39870335	0	0	0	0	0	3.08173	0	0
LA	qGhLA-c25	D06	Gh_D06G1321	40066402..40066740	0	0	0	0	0.628457	0.365196	0.765446	0
LA	qGhLA-c25	D06	Gh_D06G1346	41193447..41195966	0	0	0	0.199325	0.191515	0	0	0
LA	qGhLA-c25	D06	Gh_D06G1373	42870213..42870575	0	0	0	0	0	7.44293	1.35419	0
LA	qGhLA-c25	D06	Gh_D06G1405	44602071..44603732	0	0	0	0	0	2.0671	2.04124	1.55128
LA	qGhLA-c25	D06	Gh_D06G1410	45094690..45096244	0	0	0	0.813434	0.156324	0.483255	0	0.39951
MA	qGhMA-c16	D07	Gh_D07G1854	45186290..45187562	0	0	0	0.188223	0	0.891432	0.230824	0
MA	qGhMA-c19	D05	Gh_D05G1727	15576266..15576517	0	0	0	0	0	0.673798	0	0
MA	qGhMA-c19	D05	Gh_D05G1775	16047725..16049903	0	0	0	0.454724	0	0.0455714	0.0940965	0
MA	qGhMA-c19	D05	Gh_D05G1789	16145387..16145704	0	0	0	0	0	2.87876	3.45419	5.03714
MA	qGhMA-c19	D05	Gh_D05G1797	16267196..16271533	0	0	0	0.364248	0.272292	0.0978272	0.0504467	0
MA	qGhMA-c19	D05	Gh_D05G1808	16396937..16397842	0	0	0	0.365346	0	0	3.13815	13.1161
OA	qGhOA-c2	A02	Gh_A02G0354	4202921..4203208	0	0	0	0	0	1.50237	1.05497	0.679654
OA	qGhOA-c13	A13	Gh_A13G1849	78163653..78164395	0	0	0	0	0	0	0	0.194492
OA	qGhOA-c13	A13	Gh_A13G1869	78320139..78321885	0	0	0	0	0	0	0	0.228389
OA	qGhOA-c13	A13	Gh_A13G1898	78646029..78647024	0	0	0	0.269865	12.9663	0.241412	0.166441	0
OA	qGhOA-c26	D12	Gh_D12G0941	34578510..34580023	0	0	0	0.298583	0	0	0	0
OA	qGhOA-c26	D12	Gh_D12G0955	34963081..34963275	0	0	0	0	2.80904	0	0	0
OA	qGhOA-c26	D12	Gh_D12G0956	34965581..34968133	0	0	0	0	0.056486	0	0	0
OA	qGhOA-c26	D12	Gh_D12G0976	35308201..35308719	0	0	0	19.7828	0	0	0	0
PA	qGhPA-c7	A07	Gh_A07G0027	308432..308775	0	0	0	8.63599	109.405	0	0	0
PA	qGhPA-c7	A07	Gh_A07G0036	508357..509979	0	0	0	0.305953	0	0	0	0
PA	qGhPA-c13-1	A13	Gh_A13G0284	3463829..3465290	0	0	0	4.59887	3.68181	0.449599	0	0
PA	qGhPA-c13-1	A13	Gh_A13G0324	4027559..4031152	0	0	0	0	0	1.43729	0.373414	0
PA	qGhPA-c13-1	A13	Gh_A13G0328	4068317..4068671	0	0	0	0	0	4.38199	0	0
PA	qGhPA-c13-1	A13	Gh_A13G0389	5148255..5149298	0	0	0	4.80285	2.03048	2.04609	1.88396	3.2867
PA	qGhPA-c13-1	A13	Gh_A13G0419	5814006..5814230	0	0	0	0	0	0	5.74572	1.20939
PA	qGhPA-c13-1	A13	Gh_A13G0423	5969593..5975824	0	0	0	0	0	0.118439	0.736288	0
PA	qGhPA-c13-1	A13	Gh_A13G0425	6005673..6013476	0	0	0	0	0.192547	0	0	0.163041
PA	qGhPA-c13-1	A13	Gh_A13G0441	6362937..6368058	0	0	0	0	0.180657	0	0.116464	0.0778073
PA	qGhPA-c25	D06	Gh_D06G1252	33912965..33913704	0	0	0	0.441236	0	0	0	0
PA	qGhPA-c25	D06	Gh_D06G1288	38312527..38312715	0	0	0	0	0	0	0	2.05392
PA	qGhPA-c25	D06	Gh_D06G1317	39868971..39870335	0	0	0	0	0	3.08173	0	0
PA	qGhPA-c25	D06	Gh_D06G1321	40066402..40066740	0	0	0	0	0.628457	0.365196	0.765446	0
PA	qGhPA-c25	D06	Gh_D06G1346	41193447..41195966	0	0	0	0.199325	0.191515	0	0	0
PR	qGhPR-c7	A07	Gh_A07G1744	71156295..71158111	0	0	0	0	0	0.63929	0	0
PR	qGhPR-c7	A07	Gh_A07G1782	72567269..72567727	0	0	0	0.77027	0	0	0	0
PR	qGhPR-c7	A07	Gh_A07G1808	73000389..73003475	0	0	0	0.65409	0.628438	14.6545	21.3207	17.5112
PR	qGhPR-c7	A07	Gh_A07G1818	73085481..73085747	0	0	0	1.10995	0	1.17917	0	3.19281
PR	qGhPR-c7	A07	Gh_A07G1820	73086421..73086795	0	0	0	1.62524	1.03999	0.612272	0	0
PR	qGhPR-c7	A07	Gh_A07G1840	73412572..73413162	0	0	0	0.264585	0	0.155008	0	0
PR	qGhPR-c7	A07	Gh_A07G1845	73449142..73449695	0	0	0	0	1.07629	59.3097	10.328	0
PR	qGhPR-c7	A07	Gh_A07G1846	73462658..73463217	0	0	0	2.5888	3.55201	119.207	15.5664	0
PR	qGhPR-c7	A07	Gh_A07G1881	74202971..74204340	0	0	0	0	0	1.44858	1.84659	1.6878
PR	qGhPR-c25	D06	Gh_D06G1317	39868971..39870335	0	0	0	0	0	3.08173	0	0
PR	qGhPR-c25	D06	Gh_D06G1321	40066402..40066740	0	0	0	0	0.628457	0.365196	0.765446	0
PR	qGhPR-c25	D06	Gh_D06G1346	41193447..41195966	0	0	0	0.199325	0.191515	0	0	0
PR	qGhPR-c25	D06	Gh_D06G1373	42870213..42870575	0	0	0	0	0	7.44293	1.35419	0
PR	qGhPR-c26	D12	Gh_D12G1165	38905619..38906161	0	0	0	2.09008	1.43412	0.174123	0	0
PR	qGhPR-c26	D12	Gh_D12G1170	39042635..39042979	0	0	0	0	1.21484	3.18458	2.96522	0
PR	qGhPR-c26	D12	Gh_D12G1179	39123712..39123993	0	0	0	0	1.8604	0.523413	0	0.709893
PR	qGhPR-c26	D12	Gh_D12G1187	39363346..39364469	0	0	0	0.777161	0	0.303763	0.315246	0
PR	qGhPR-c26	D12	Gh_D12G1198	39499996..39500672	0	0	0	1.38434	0.443067	1.58044	0	0
PR	qGhPR-c26	D12	Gh_D12G1216	39941188..39942943	0	0	0	0	0	0.0505698	0	0
SA	qGhSA-c13	A13	Gh_A13G0488	10468734..10468979	0	0	0	1.37788	0	2.85672	3.02817	0
SA	qGhSA-c13	A13	Gh_A13G0504	11597181..11600380	0	0	0	0	0.0847576	0.370579	1.20285	0.438465
SA	qGhSA-c13	A13	Gh_A13G0509	11776653..11779591	0	0	0	0.403748	0.388041	0.0347703	0.0717563	0
SA	qGhSA-c17	D03	Gh_D03G1472	43680410..43681516	0	0	0	0.140544	0	0	0	0
SA	qGhSA-c17	D03	Gh_D03G1473	43684072..43685228	0	0	0	0	0	0	0.159593	0
SA	qGhSA-c17	D03	Gh_D03G1485	43816761..43817291	0	0	0	0	0	0	0.746828	0
SA	qGhSA-c17	D03	Gh_D03G1486	43850237..43850842	0	0	0	0	1.47273	0	0	0
SA	qGhSA-c17	D03	Gh_D03G1510	44212766..44214429	0	0	0	0	0	0	0	0.0654286
SA	qGhSA-c17	D03	Gh_D03G1514	44261308..44266156	0	0	0	0.0590526	0.0567551	0	0	0.0491667
SA	qGhSA-c17	D03	Gh_D03G1543	44676665..44677483	0	0	0	0	0.197879	0.121627	0	0.167407
SA	qGhSA-c17	D03	Gh_D03G1550	44712538..44713509	0	0	0	4.862	1.7518	0	0	0
SA	qGhSA-c17	D03	Gh_D03G1586	45742215..45757210	0	0	0	0	0	0.100446	0.0690933	0.0462562
SA	qGhSA-c17	D03	Gh_D03G1593	45811124..45812533	0	0	0	0.0899002	0	0	0	0
SA	qGhSA-c17	D03	Gh_D03G1618	46201890..46202426	0	0	0	2.7311	2.91502	4.24437	0.367518	0.242849
SA	qGhSA-c17	D03	Gh_D03G1632	46323198..46323566	0	0	0	0	0	0.314631	0	0
SA	qGhSA-c17	D03	Gh_D03G1634	46361774..46362442	0	0	0	0	0	0.657709	0.272756	0.723911
SA	qGhSA-c17	D03	Gh_D03G1637	46407372..46409974	0	0	0	0.154569	0.89116	0.367726	0.380506	0
SA	qGhSA-c20	D10	Gh_D10G0114	909830..910033	0	0	0	0	0	1.19701	0	0
SA	qGhSA-c20	D10	Gh_D10G0151	1203420..1204229	0	0	0	0.174117	0	0	0	0
SA	qGhSA-c20	D10	Gh_D10G0171	1464886..1467043	0	0	0	0.403514	0.193891	0	0	0.0834139
SA	qGhSA-c20	D10	Gh_D10G0201	1736049..1738881	0	0	0	0	0	2.21585	2.56679	2.35987
SA	qGhSA-c20	D10	Gh_D10G0247	2109471..2110717	0	0	0	0.1293	0	0.0771721	0.159593	0
SA	qGhSA-c26	D12	Gh_D12G1426	43910593..43914382	0	0	0	0	0.116172	23.766	3.88312	0.199268
SA	qGhSA-c26	D12	Gh_D12G1443	44285423..44287901	0	0	0	2.06272	2.15472	1.02263	0.667072	0
SA	qGhSA-c26	D12	Gh_D12G1450	44379219..44381419	0	0	0	0	0	0.134177	0	0
SA	qGhSA-c26	D12	Gh_D12G1455	44462940..44463995	0	0	0	0.678703	1.30191	0.754576	0	0
TA	qGhTA-c3	A03	Gh_A03G0339	6103885..6104233	0	0	0	0	0	3.98736	0	0
TA	qGhTA-c12	A12	Gh_A12G1715	78935950..78943959	0	0	0	0	0.28454	0	0	0
TA	qGhTA-c13-2	A13	Gh_A13G0840	40618844..40620555	0	0	0	0	0.233103	0.0724687	0	0
TA	qGhTA-c13-2	A13	Gh_A13G0841	40661112..40663224	0	0	0	0	2.37011	0	0	0
TA	qGhTA-c13-2	A13	Gh_A13G0842	40681049..40685169	0	0	0	0.830037	0	0.141754	0.14653	0

## Sheet: Table S7 
TABLE S7 | Annotation of genes located in the QTL regions.
Trait	QTL	Chr	gene	Annotation gene in Arabidopsis thaliana	Annotation with Arabidopsis thaliana
LA	qGhLA-c18-1	D13	Gh_D13G0513
LA	qGhLA-c18-1	D13	Gh_D13G0514
LA	qGhLA-c18-1	D13	Gh_D13G0515	AT2G36690	2-oxoglutarate (2OG) and Fe(II)-dependent oxygenase superfamily protein
LA	qGhLA-c18-1	D13	Gh_D13G0516	AT2G36690	2-oxoglutarate (2OG) and Fe(II)-dependent oxygenase superfamily protein
LA	qGhLA-c18-1	D13	Gh_D13G0517	AT5G64290	dicarboxylate transport 2.1
LA	qGhLA-c18-1	D13	Gh_D13G0518	AT1G78300	general regulatory factor 2
LA	qGhLA-c18-1	D13	Gh_D13G0519	AT5G10360	Ribosomal protein S6e
LA	qGhLA-c18-1	D13	Gh_D13G0520	AT5G10350	RNA-binding (RRM/RBD/RNP motifs) family protein
LA	qGhLA-c18-1	D13	Gh_D13G0521	AT4G33510	3-deoxy-d-arabino-heptulosonate 7-phosphate synthase
LA	qGhLA-c18-1	D13	Gh_D13G0522	AT5G64260	EXORDIUM like 2
LA	qGhLA-c18-1	D13	Gh_D13G0523	AT1G22360	UDP-glucosyl transferase 85A2
LA	qGhLA-c18-1	D13	Gh_D13G0524	AT1G22360	UDP-glucosyl transferase 85A2
LA	qGhLA-c18-1	D13	Gh_D13G0525	AT1G24180	Thiamin diphosphate-binding fold (THDP-binding) superfamily protein
LA	qGhLA-c18-1	D13	Gh_D13G0526	AT1G63230	Tetratricopeptide repeat (TPR)-like superfamily protein
LA	qGhLA-c18-1	D13	Gh_D13G0527
LA	qGhLA-c18-1	D13	Gh_D13G0528
LA	qGhLA-c18-1	D13	Gh_D13G0529	AT1G02170	metacaspase 1
LA	qGhLA-c18-1	D13	Gh_D13G0530	AT4G21790	tobamovirus multiplication 1
LA	qGhLA-c18-1	D13	Gh_D13G0531	AT5G64220	Calmodulin-binding transcription activator protein with CG-1 and Ankyrin domains
LA	qGhLA-c18-1	D13	Gh_D13G0532	AT3G05570
LA	qGhLA-c18-1	D13	Gh_D13G0533	AT4G27060	ARM repeat superfamily protein
LA	qGhLA-c18-1	D13	Gh_D13G0534	AT5G09390	CD2-binding protein-related
LA	qGhLA-c18-1	D13	Gh_D13G0535	AT1G78160	pumilio 7
LA	qGhLA-c18-1	D13	Gh_D13G0536	AT5G64170	dentin sialophosphoprotein-related
LA	qGhLA-c18-1	D13	Gh_D13G0537
LA	qGhLA-c18-1	D13	Gh_D13G0538
LA	qGhLA-c18-1	D13	Gh_D13G0539	AT1G36050	Endoplasmic reticulum vesicle transporter protein
LA	qGhLA-c18-1	D13	Gh_D13G0540	AT2G13840	Polymerase/histidinol phosphatase-like
LA	qGhLA-c18-1	D13	Gh_D13G0541
LA	qGhLA-c18-1	D13	Gh_D13G0542	AT5G64130	cAMP-regulated phosphoprotein 19-related protein
LA	qGhLA-c18-1	D13	Gh_D13G0543	AT4G13070	RNA-binding CRS1 / YhbY (CRM) domain protein
LA	qGhLA-c18-1	D13	Gh_D13G0544	AT2G26730	Leucine-rich repeat protein kinase family protein
LA	qGhLA-c18-1	D13	Gh_D13G0545	AT2G27410	Domain of unknown function (DUF313)
LA	qGhLA-c18-1	D13	Gh_D13G0546	AT1G22150	sulfate transporter 1;3
LA	qGhLA-c18-1	D13	Gh_D13G0547	AT1G22040	Galactose oxidase/kelch repeat superfamily protein
LA	qGhLA-c18-1	D13	Gh_D13G0548	AT5G46330	Leucine-rich receptor-like protein kinase family protein
LA	qGhLA-c18-1	D13	Gh_D13G0549	AT4G20140	Leucine-rich repeat transmembrane protein kinase
LA	qGhLA-c18-1	D13	Gh_D13G0550	AT5G44700	Leucine-rich repeat transmembrane protein kinase
LA	qGhLA-c18-1	D13	Gh_D13G0551	AT4G08850	Leucine-rich repeat receptor-like protein kinase family protein
LA	qGhLA-c18-1	D13	Gh_D13G0552	AT5G64550	loricrin-related
LA	qGhLA-c18-1	D13	Gh_D13G0553	AT1G68200	Zinc finger C-x8-C-x5-C-x3-H type family protein
LA	qGhLA-c18-1	D13	Gh_D13G0554	AT1G03050	ENTH/ANTH/VHS superfamily protein
LA	qGhLA-c18-1	D13	Gh_D13G0555	AT4G38270	galacturonosyltransferase 3
LA	qGhLA-c18-1	D13	Gh_D13G0556	AT2G17220	Protein kinase superfamily protein
LA	qGhLA-c18-1	D13	Gh_D13G0557	AT2G42005	Transmembrane amino acid transporter family protein
LA	qGhLA-c18-1	D13	Gh_D13G0558	AT1G53650	CTC-interacting domain 8
LA	qGhLA-c18-1	D13	Gh_D13G0559
LA	qGhLA-c18-1	D13	Gh_D13G0560	AT2G17290	Calcium-dependent protein kinase family protein
LA	qGhLA-c18-1	D13	Gh_D13G0561	AT2G17290	Calcium-dependent protein kinase family protein
LA	qGhLA-c18-1	D13	Gh_D13G0562	AT5G51880	2-oxoglutarate (2OG) and Fe(II)-dependent oxygenase superfamily protein
LA	qGhLA-c18-1	D13	Gh_D13G0563	AT5G51880	2-oxoglutarate (2OG) and Fe(II)-dependent oxygenase superfamily protein
LA	qGhLA-c18-1	D13	Gh_D13G0564	AT4G35300	tonoplast monosaccharide transporter2
LA	qGhLA-c18-1	D13	Gh_D13G0565	AT4G35290	glutamate receptor 2
LA	qGhLA-c18-1	D13	Gh_D13G0566	AT2G17250	CCAAT-binding factor
LA	qGhLA-c18-1	D13	Gh_D13G0567	AT5G43460	HR-like lesion-inducing protein-related
LA	qGhLA-c18-1	D13	Gh_D13G0568	AT4G35360	Uncharacterised conserved protein (UCP030210)
LA	qGhLA-c18-1	D13	Gh_D13G0569	AT2G24960
LA	qGhLA-c18-1	D13	Gh_D13G0570	AT4G38220	Peptidase M20/M25/M40 family protein
LA	qGhLA-c18-1	D13	Gh_D13G0571
LA	qGhLA-c18-2	D13	Gh_D13G1740	AT4G38040	Exostosin family protein
LA	qGhLA-c18-2	D13	Gh_D13G1741	AT4G38040	Exostosin family protein
LA	qGhLA-c18-2	D13	Gh_D13G1742	AT1G55850	cellulose synthase like E1
LA	qGhLA-c18-2	D13	Gh_D13G1743	AT1G55850	cellulose synthase like E1
LA	qGhLA-c18-2	D13	Gh_D13G1744	AT1G55850	cellulose synthase like E1
LA	qGhLA-c18-2	D13	Gh_D13G1745
LA	qGhLA-c18-2	D13	Gh_D13G1746	AT2G32910	DCD (Development and Cell Death) domain protein
LA	qGhLA-c18-2	D13	Gh_D13G1747	AT1G08830	copper/zinc superoxide dismutase 1
LA	qGhLA-c18-2	D13	Gh_D13G1748	AT5G27200	acyl carrier protein 5
LA	qGhLA-c25	D06	Gh_D06G1298	AT3G18210	2-oxoglutarate (2OG) and Fe(II)-dependent oxygenase superfamily protein
LA	qGhLA-c25	D06	Gh_D06G1299	AT1G11300	protein serine/threonine kinases;protein kinases;ATP binding;sugar binding;kinases;carbohydrate binding
LA	qGhLA-c25	D06	Gh_D06G1300	AT1G11300	protein serine/threonine kinases;protein kinases;ATP binding;sugar binding;kinases;carbohydrate binding
LA	qGhLA-c25	D06	Gh_D06G1301	AT1G11300	protein serine/threonine kinases;protein kinases;ATP binding;sugar binding;kinases;carbohydrate binding
LA	qGhLA-c25	D06	Gh_D06G1302	AT1G11300	protein serine/threonine kinases;protein kinases;ATP binding;sugar binding;kinases;carbohydrate binding
LA	qGhLA-c25	D06	Gh_D06G1303	AT4G23250	kinases;protein kinases
LA	qGhLA-c25	D06	Gh_D06G1304
LA	qGhLA-c25	D06	Gh_D06G1305	AT4G23310	cysteine-rich RLK (RECEPTOR-like protein kinase) 23
LA	qGhLA-c25	D06	Gh_D06G1306	AT4G05180	photosystem II subunit Q-2
LA	qGhLA-c25	D06	Gh_D06G1307	AT5G59900	Pentatricopeptide repeat (PPR) superfamily protein
LA	qGhLA-c25	D06	Gh_D06G1308	AT1G61667	Protein of unknown function, DUF538
LA	qGhLA-c25	D06	Gh_D06G1309	ATCG00780	ribosomal protein L14
LA	qGhLA-c25	D06	Gh_D06G1310	AT1G66510	AAR2 protein family
LA	qGhLA-c25	D06	Gh_D06G1311	AT1G11440
LA	qGhLA-c25	D06	Gh_D06G1312	AT3G22470	Pentatricopeptide repeat (PPR) superfamily protein
LA	qGhLA-c25	D06	Gh_D06G1313	AT1G11300	protein serine/threonine kinases;protein kinases;ATP binding;sugar binding;kinases;carbohydrate binding
LA	qGhLA-c25	D06	Gh_D06G1314	AT1G11300	protein serine/threonine kinases;protein kinases;ATP binding;sugar binding;kinases;carbohydrate binding
LA	qGhLA-c25	D06	Gh_D06G1315	AT1G21280
LA	qGhLA-c25	D06	Gh_D06G1316	AT1G24090	RNase H family protein
LA	qGhLA-c25	D06	Gh_D06G1317
LA	qGhLA-c25	D06	Gh_D06G1318	AT1G11300	protein serine/threonine kinases;protein kinases;ATP binding;sugar binding;kinases;carbohydrate binding
LA	qGhLA-c25	D06	Gh_D06G1319	AT2G38770	P-loop containing nucleoside triphosphate hydrolases superfamily protein
LA	qGhLA-c25	D06	Gh_D06G1320	AT2G38770	P-loop containing nucleoside triphosphate hydrolases superfamily protein
LA	qGhLA-c25	D06	Gh_D06G1321	AT4G27280	Calcium-binding EF-hand family protein
LA	qGhLA-c25	D06	Gh_D06G1322	ATMG00860	DNA/RNA polymerases superfamily protein
LA	qGhLA-c25	D06	Gh_D06G1323	AT4G19040	ENHANCED DISEASE RESISTANCE 2
LA	qGhLA-c25	D06	Gh_D06G1324	AT4G27310	B-box type zinc finger family protein
LA	qGhLA-c25	D06	Gh_D06G1325	AT3G53090	ubiquitin-protein ligase 7
LA	qGhLA-c25	D06	Gh_D06G1326	AT3G18100	myb domain protein 4r1
LA	qGhLA-c25	D06	Gh_D06G1327	AT3G51120	DNA binding;zinc ion binding;nucleic acid binding;nucleic acid binding
LA	qGhLA-c25	D06	Gh_D06G1328	AT4G03270	Cyclin D6;1
LA	qGhLA-c25	D06	Gh_D06G1329	AT4G05150	Octicosapeptide/Phox/Bem1p family protein
LA	qGhLA-c25	D06	Gh_D06G1330
LA	qGhLA-c25	D06	Gh_D06G1331
LA	qGhLA-c25	D06	Gh_D06G1332
LA	qGhLA-c25	D06	Gh_D06G1333
LA	qGhLA-c25	D06	Gh_D06G1334	AT1G43722
LA	qGhLA-c25	D06	Gh_D06G1335	AT4G05120	Major facilitator superfamily protein
LA	qGhLA-c25	D06	Gh_D06G1336	AT4G21440	MYB-like 102
LA	qGhLA-c25	D06	Gh_D06G1337	AT1G11260	sugar transporter 1
LA	qGhLA-c25	D06	Gh_D06G1338	AT1G61350	ARM repeat superfamily protein
LA	qGhLA-c25	D06	Gh_D06G1339	AT4G05020	NAD(P)H dehydrogenase B2
LA	qGhLA-c25	D06	Gh_D06G1340	AT1G07180	alternative NAD(P)H dehydrogenase 1
LA	qGhLA-c25	D06	Gh_D06G1341
LA	qGhLA-c25	D06	Gh_D06G1342
LA	qGhLA-c25	D06	Gh_D06G1343	AT5G54390	HAL2-like
LA	qGhLA-c25	D06	Gh_D06G1344	AT4G21620	glycine-rich protein
LA	qGhLA-c25	D06	Gh_D06G1345	AT1G61250	secretory carrier 3
LA	qGhLA-c25	D06	Gh_D06G1346	AT1G61250	secretory carrier 3
LA	qGhLA-c25	D06	Gh_D06G1347	AT1G61215	bromodomain 4
LA	qGhLA-c25	D06	Gh_D06G1348	AT1G11125
LA	qGhLA-c25	D06	Gh_D06G1349	AT1G11120
LA	qGhLA-c25	D06	Gh_D06G1350	AT1G61140	SNF2 domain-containing protein / helicase domain-containing protein / zinc finger protein-related
LA	qGhLA-c25	D06	Gh_D06G1351	AT1G11090	alpha/beta-Hydrolases superfamily protein
LA	qGhLA-c25	D06	Gh_D06G1352	AT1G11080	serine carboxypeptidase-like 31
LA	qGhLA-c25	D06	Gh_D06G1353	AT5G05800
LA	qGhLA-c25	D06	Gh_D06G1354	AT1G61105	Toll-Interleukin-Resistance (TIR) domain family protein
LA	qGhLA-c25	D06	Gh_D06G1355	AT1G62850	Class I peptide chain release factor
LA	qGhLA-c25	D06	Gh_D06G1356	AT4G04980
LA	qGhLA-c25	D06	Gh_D06G1357	AT4G00570	NAD-dependent malic enzyme 2
LA	qGhLA-c25	D06	Gh_D06G1358
LA	qGhLA-c25	D06	Gh_D06G1359	AT5G02280	SNARE-like superfamily protein
LA	qGhLA-c25	D06	Gh_D06G1360
LA	qGhLA-c25	D06	Gh_D06G1361	AT5G60200	TARGET OF MONOPTEROS 6
LA	qGhLA-c25	D06	Gh_D06G1362	AT4G17080	Histone H3 K4-specific methyltransferase SET7/9 family protein
LA	qGhLA-c25	D06	Gh_D06G1363	AT4G21660	proline-rich spliceosome-associated (PSP) family protein
LA	qGhLA-c25	D06	Gh_D06G1364	AT1G61050	alpha 1,4-glycosyltransferase family protein
LA	qGhLA-c25	D06	Gh_D06G1365	AT1G11060	WAPL (Wings apart-like protein regulation of heterochromatin) protein
LA	qGhLA-c25	D06	Gh_D06G1366	AT1G11300	protein serine/threonine kinases;protein kinases;ATP binding;sugar binding;kinases;carbohydrate binding
LA	qGhLA-c25	D06	Gh_D06G1367	AT3G26990	ENTH/VHS family protein
LA	qGhLA-c25	D06	Gh_D06G1368	AT2G47960
LA	qGhLA-c25	D06	Gh_D06G1369	AT5G53750	CBS domain-containing protein
LA	qGhLA-c25	D06	Gh_D06G1370
LA	qGhLA-c25	D06	Gh_D06G1371	AT4G04930	fatty acid desaturase family protein
LA	qGhLA-c25	D06	Gh_D06G1372	AT4G21720
LA	qGhLA-c25	D06	Gh_D06G1373
LA	qGhLA-c25	D06	Gh_D06G1374	AT4G13650	Pentatricopeptide repeat (PPR) superfamily protein
LA	qGhLA-c25	D06	Gh_D06G1375	AT2G33770	phosphate 2
LA	qGhLA-c25	D06	Gh_D06G1376	AT4G30930	Ribosomal protein L21
LA	qGhLA-c25	D06	Gh_D06G1377
LA	qGhLA-c25	D06	Gh_D06G1378	AT4G04910	AAA-type ATPase family protein
LA	qGhLA-c25	D06	Gh_D06G1379	AT1G53035
LA	qGhLA-c25	D06	Gh_D06G1380	AT1G28240	Protein of unknown function (DUF616)
LA	qGhLA-c25	D06	Gh_D06G1381	AT2G27460	sec23/sec24 transport family protein
LA	qGhLA-c25	D06	Gh_D06G1382	AT4G04960	Concanavalin A-like lectin protein kinase family protein
LA	qGhLA-c25	D06	Gh_D06G1383
LA	qGhLA-c25	D06	Gh_D06G1384	AT4G20970	basic helix-loop-helix (bHLH) DNA-binding superfamily protein
LA	qGhLA-c25	D06	Gh_D06G1385	AT4G20980	Eukaryotic translation initiation factor 3 subunit 7 (eIF-3)
LA	qGhLA-c25	D06	Gh_D06G1386	AT1G28290	arabinogalactan protein 31
LA	qGhLA-c25	D06	Gh_D06G1387	AT1G28280	VQ motif-containing protein
LA	qGhLA-c25	D06	Gh_D06G1388	AT1G28270	ralf-like 4
LA	qGhLA-c25	D06	Gh_D06G1389	AT2G45660	AGAMOUS-like 20
LA	qGhLA-c25	D06	Gh_D06G1390	AT1G28270	ralf-like 4
LA	qGhLA-c25	D06	Gh_D06G1391	AT3G23980	BLISTER
LA	qGhLA-c25	D06	Gh_D06G1392	AT2G48060
LA	qGhLA-c25	D06	Gh_D06G1393	AT1G28260	Telomerase activating protein Est1
LA	qGhLA-c25	D06	Gh_D06G1394
LA	qGhLA-c25	D06	Gh_D06G1395	AT1G28310	Dof-type zinc finger DNA-binding family protein
LA	qGhLA-c25	D06	Gh_D06G1396	AT2G33820	Mitochondrial substrate carrier family protein
LA	qGhLA-c25	D06	Gh_D06G1397	AT1G28320	protease-related
LA	qGhLA-c25	D06	Gh_D06G1398
LA	qGhLA-c25	D06	Gh_D06G1399	AT5G44280	RING 1A
LA	qGhLA-c25	D06	Gh_D06G1400	AT1G28330	dormancy-associated protein-like 1
LA	qGhLA-c25	D06	Gh_D06G1401	AT2G13980	Polynucleotidyl transferase, ribonuclease H-like superfamily protein
LA	qGhLA-c25	D06	Gh_D06G1402	AT2G01050	zinc ion binding;nucleic acid binding
LA	qGhLA-c25	D06	Gh_D06G1403	AT5G44210	erf domain protein 9
LA	qGhLA-c25	D06	Gh_D06G1404	AT4G21585	endonuclease 4
LA	qGhLA-c25	D06	Gh_D06G1405	AT4G18540
LA	qGhLA-c25	D06	Gh_D06G1406	AT5G45910	GDSL-like Lipase/Acylhydrolase superfamily protein
LA	qGhLA-c25	D06	Gh_D06G1407	AT1G28960	nudix hydrolase homolog 15
LA	qGhLA-c25	D06	Gh_D06G1408	AT4G18450	Integrase-type DNA-binding superfamily protein
LA	qGhLA-c25	D06	Gh_D06G1409	AT5G45970	RAC-like 2
LA	qGhLA-c25	D06	Gh_D06G1410	AT5G50860	Protein kinase superfamily protein
LA	qGhLA-c25	D06	Gh_D06G1411	AT1G28530
LA	qGhLA-c25	D06	Gh_D06G1412	AT5G46030
LA	qGhLA-c25	D06	Gh_D06G1413	AT1G28520	vascular plant one zinc finger protein
LA	qGhLA-c25	D06	Gh_D06G1414	AT4G35160	O-methyltransferase family protein
LA	qGhLA-c25	D06	Gh_D06G1415	AT2G33860	Transcriptional factor B3 family protein / auxin-responsive factor AUX/IAA-related
LA	qGhLA-c25	D06	Gh_D06G1416	AT5G46070	Guanylate-binding family protein
MA	qGhMA-c16	D07	Gh_D07G1848	AT1G06660
MA	qGhMA-c16	D07	Gh_D07G1849	AT2G30880	Pleckstrin homology (PH) domain-containing protein
MA	qGhMA-c16	D07	Gh_D07G1850	AT2G30880	Pleckstrin homology (PH) domain-containing protein
MA	qGhMA-c16	D07	Gh_D07G1851	AT2G42990	GDSL-like Lipase/Acylhydrolase superfamily protein
MA	qGhMA-c16	D07	Gh_D07G1852	AT2G34480	Ribosomal protein L18ae/LX family protein
MA	qGhMA-c16	D07	Gh_D07G1853	AT2G38020	vacuoleless1 (VCL1)
MA	qGhMA-c16	D07	Gh_D07G1854	AT2G30890	Cytochrome b561/ferric reductase transmembrane protein family
MA	qGhMA-c16	D07	Gh_D07G1855	AT4G00570	NAD-dependent malic enzyme 2
MA	qGhMA-c16	D07	Gh_D07G1856	AT3G51550	Malectin/receptor-like protein kinase family protein
MA	qGhMA-c16	D07	Gh_D07G1857	AT3G10530	Transducin/WD40 repeat-like superfamily protein
MA	qGhMA-c16	D07	Gh_D07G1858	AT1G14130	2-oxoglutarate (2OG) and Fe(II)-dependent oxygenase superfamily protein
MA	qGhMA-c16	D07	Gh_D07G1859	AT3G22270	Topoisomerase II-associated protein PAT1
MA	qGhMA-c16	D07	Gh_D07G1860	AT5G41450	RING/U-box superfamily protein
MA	qGhMA-c16	D07	Gh_D07G1861	AT3G22260	Cysteine proteinases superfamily protein
MA	qGhMA-c16	D07	Gh_D07G1862	AT3G22250	UDP-Glycosyltransferase superfamily protein
MA	qGhMA-c19	D05	Gh_D05G1698	AT1G20830	multiple chloroplast division site 1
MA	qGhMA-c19	D05	Gh_D05G1699	AT2G33640	DHHC-type zinc finger family protein
MA	qGhMA-c19	D05	Gh_D05G1700	AT1G42970	glyceraldehyde-3-phosphate dehydrogenase B subunit
MA	qGhMA-c19	D05	Gh_D05G1701	AT1G42540	glutamate receptor 3.3
MA	qGhMA-c19	D05	Gh_D05G1702	AT4G31850	proton gradient regulation 3
MA	qGhMA-c19	D05	Gh_D05G1703	AT1G20720	RAD3-like DNA-binding helicase protein
MA	qGhMA-c19	D05	Gh_D05G1704	AT1G20696	high mobility group B3
MA	qGhMA-c19	D05	Gh_D05G1705	AT1G20670	DNA-binding bromodomain-containing protein
MA	qGhMA-c19	D05	Gh_D05G1706	AT1G20670	DNA-binding bromodomain-containing protein
MA	qGhMA-c19	D05	Gh_D05G1707	AT1G20670	DNA-binding bromodomain-containing protein
MA	qGhMA-c19	D05	Gh_D05G1708	AT1G20670	DNA-binding bromodomain-containing protein
MA	qGhMA-c19	D05	Gh_D05G1709	AT1G20640	Plant regulator RWP-RK family protein
MA	qGhMA-c19	D05	Gh_D05G1710	AT4G35090	catalase 2
MA	qGhMA-c19	D05	Gh_D05G1711	AT2G30600	BTB/POZ domain-containing protein
MA	qGhMA-c19	D05	Gh_D05G1712	AT1G20580	Small nuclear ribonucleoprotein family protein
MA	qGhMA-c19	D05	Gh_D05G1713	AT5G42330
MA	qGhMA-c19	D05	Gh_D05G1714	AT3G26040	HXXXD-type acyl-transferase family protein
MA	qGhMA-c19	D05	Gh_D05G1715	AT5G42320	Zn-dependent exopeptidases superfamily protein
MA	qGhMA-c19	D05	Gh_D05G1716	AT1G42430
MA	qGhMA-c19	D05	Gh_D05G1717	AT1G76250
MA	qGhMA-c19	D05	Gh_D05G1718
MA	qGhMA-c19	D05	Gh_D05G1719	AT1G76240	Arabidopsis protein of unknown function (DUF241)
MA	qGhMA-c19	D05	Gh_D05G1720	AT1G20530	Protein of unknown function (DUF630 and DUF632)
MA	qGhMA-c19	D05	Gh_D05G1721	AT4G35230	BR-signaling kinase 1
MA	qGhMA-c19	D05	Gh_D05G1722	AT1G50250	FTSH protease 1
MA	qGhMA-c19	D05	Gh_D05G1723	AT1G62830	LSD1-like 1
MA	qGhMA-c19	D05	Gh_D05G1724	AT4G35190	Putative lysine decarboxylase family protein
MA	qGhMA-c19	D05	Gh_D05G1725
MA	qGhMA-c19	D05	Gh_D05G1726	AT1G76200
MA	qGhMA-c19	D05	Gh_D05G1727	AT1G29430	SAUR-like auxin-responsive protein family
MA	qGhMA-c19	D05	Gh_D05G1728	AT1G20460
MA	qGhMA-c19	D05	Gh_D05G1729
MA	qGhMA-c19	D05	Gh_D05G1730	AT2G38010	Neutral/alkaline non-lysosomal ceramidase
MA	qGhMA-c19	D05	Gh_D05G1731	AT5G42220	Ubiquitin-like superfamily protein
MA	qGhMA-c19	D05	Gh_D05G1732	AT2G44270	repressor of lrx1
MA	qGhMA-c19	D05	Gh_D05G1733	AT1G76160	SKU5 similar 5
MA	qGhMA-c19	D05	Gh_D05G1734	AT5G20890	TCP-1/cpn60 chaperonin family protein
MA	qGhMA-c19	D05	Gh_D05G1735	AT1G20410	Pseudouridine synthase family protein
MA	qGhMA-c19	D05	Gh_D05G1736	AT4G38430	rho guanyl-nucleotide exchange factor 1
MA	qGhMA-c19	D05	Gh_D05G1737
MA	qGhMA-c19	D05	Gh_D05G1738	AT1G76110	HMG (high mobility group) box protein with ARID/BRIGHT DNA-binding domain
MA	qGhMA-c19	D05	Gh_D05G1739	AT1G53470	mechanosensitive channel of small conductance-like 4
MA	qGhMA-c19	D05	Gh_D05G1740	AT4G38470	ACT-like protein tyrosine kinase family protein
MA	qGhMA-c19	D05	Gh_D05G1741	AT5G33406	hAT dimerisation domain-containing protein / transposase-related
MA	qGhMA-c19	D05	Gh_D05G1742	AT1G20340	Cupredoxin superfamily protein
MA	qGhMA-c19	D05	Gh_D05G1743	AT2G16990	Major facilitator superfamily protein
MA	qGhMA-c19	D05	Gh_D05G1744	AT1G20330	sterol methyltransferase 2
MA	qGhMA-c19	D05	Gh_D05G1745	AT1G76080	chloroplastic drought-induced stress protein of 32 kD
MA	qGhMA-c19	D05	Gh_D05G1746	AT1G76070
MA	qGhMA-c19	D05	Gh_D05G1747	AT4G31850	proton gradient regulation 3
MA	qGhMA-c19	D05	Gh_D05G1748	AT1G20270	2-oxoglutarate (2OG) and Fe(II)-dependent oxygenase superfamily protein
MA	qGhMA-c19	D05	Gh_D05G1749	AT1G76040	calcium-dependent protein kinase 29
MA	qGhMA-c19	D05	Gh_D05G1750	AT4G35840	RING/U-box superfamily protein
MA	qGhMA-c19	D05	Gh_D05G1751	AT1G60420	DC1 domain-containing protein
MA	qGhMA-c19	D05	Gh_D05G1752	AT5G42200	RING/U-box superfamily protein
MA	qGhMA-c19	D05	Gh_D05G1753	AT1G76010	Alba DNA/RNA-binding protein
MA	qGhMA-c19	D05	Gh_D05G1754	AT1G20190	expansin 11
MA	qGhMA-c19	D05	Gh_D05G1755	AT5G42180	Peroxidase superfamily protein
MA	qGhMA-c19	D05	Gh_D05G1756	AT1G20180	Protein of unknown function (DUF677)
MA	qGhMA-c19	D05	Gh_D05G1757	AT4G39330	cinnamyl alcohol dehydrogenase 9
MA	qGhMA-c19	D05	Gh_D05G1758	AT4G35900	Basic-leucine zipper (bZIP) transcription factor family protein
MA	qGhMA-c19	D05	Gh_D05G1759	AT1G20160	Subtilisin-like serine endopeptidase family protein
MA	qGhMA-c19	D05	Gh_D05G1760	AT1G75900	GDSL-like Lipase/Acylhydrolase superfamily protein
MA	qGhMA-c19	D05	Gh_D05G1761	AT1G20110	RING/FYVE/PHD zinc finger superfamily protein
MA	qGhMA-c19	D05	Gh_D05G1762	AT5G42150	Glutathione S-transferase family protein
MA	qGhMA-c19	D05	Gh_D05G1763	AT1G75860
MA	qGhMA-c19	D05	Gh_D05G1764	AT1G75850	VPS35 homolog B
MA	qGhMA-c19	D05	Gh_D05G1765	AT3G51300	RHO-related protein from plants 1
MA	qGhMA-c19	D05	Gh_D05G1766
MA	qGhMA-c19	D05	Gh_D05G1767	AT1G20080	Calcium-dependent lipid-binding (CaLB domain) family protein
MA	qGhMA-c19	D05	Gh_D05G1768	AT1G75820	Leucine-rich receptor-like protein kinase family protein
MA	qGhMA-c19	D05	Gh_D05G1769	AT1G20060	ATP binding microtubule motor family protein
MA	qGhMA-c19	D05	Gh_D05G1770	AT4G24200	Transcription elongation factor (TFIIS) family protein
MA	qGhMA-c19	D05	Gh_D05G1771	AT4G16630	DEA(D/H)-box RNA helicase family protein
MA	qGhMA-c19	D05	Gh_D05G1772	AT4G18250	receptor serine/threonine kinase, putative
MA	qGhMA-c19	D05	Gh_D05G1773	AT1G75800	Pathogenesis-related thaumatin superfamily protein
MA	qGhMA-c19	D05	Gh_D05G1774	AT1G20020	ferredoxin-NADP(+)-oxidoreductase 2
MA	qGhMA-c19	D05	Gh_D05G1775	AT1G75790	SKU5 similar 18
MA	qGhMA-c19	D05	Gh_D05G1776	AT1G30755	Protein of unknown function (DUF668)
MA	qGhMA-c19	D05	Gh_D05G1777	AT1G75780	tubulin beta-1 chain
MA	qGhMA-c19	D05	Gh_D05G1778	AT1G19980	cytomatrix protein-related
MA	qGhMA-c19	D05	Gh_D05G1779	AT1G75750	GAST1 protein homolog 1
MA	qGhMA-c19	D05	Gh_D05G1780	AT1G75750	GAST1 protein homolog 1
MA	qGhMA-c19	D05	Gh_D05G1781	AT1G75717
MA	qGhMA-c19	D05	Gh_D05G1782	AT1G75710	C2H2-like zinc finger protein
MA	qGhMA-c19	D05	Gh_D05G1783	AT2G45730	eukaryotic initiation factor 3 gamma subunit family protein
MA	qGhMA-c19	D05	Gh_D05G1784	AT5G42560	Abscisic acid-responsive (TB2/DP1, HVA22) family protein
MA	qGhMA-c19	D05	Gh_D05G1785	AT1G75680	glycosyl hydrolase 9B7
MA	qGhMA-c19	D05	Gh_D05G1786	AT2G28305	Putative lysine decarboxylase family protein
MA	qGhMA-c19	D05	Gh_D05G1787	AT1G75660	5\'-3\' exoribonuclease 3
MA	qGhMA-c19	D05	Gh_D05G1788	AT1G19920	Pseudouridine synthase/archaeosine transglycosylase-like family protein
MA	qGhMA-c19	D05	Gh_D05G1789	AT1G75580	SAUR-like auxin-responsive protein family
MA	qGhMA-c19	D05	Gh_D05G1790	AT1G19835	Plant protein of unknown function (DUF869)
MA	qGhMA-c19	D05	Gh_D05G1791	AT1G75590	SAUR-like auxin-responsive protein family
MA	qGhMA-c19	D05	Gh_D05G1792	AT1G19850	Transcriptional factor B3 family protein / auxin-responsive factor AUX/IAA-related
MA	qGhMA-c19	D05	Gh_D05G1793	AT1G19870	IQ-domain 32
MA	qGhMA-c19	D05	Gh_D05G1794	AT3G26230	cytochrome P450, family 71, subfamily B, polypeptide 24
MA	qGhMA-c19	D05	Gh_D05G1795	AT4G24160	alpha/beta-Hydrolases superfamily protein
MA	qGhMA-c19	D05	Gh_D05G1796	AT5G42480	Chaperone DnaJ-domain superfamily protein
MA	qGhMA-c19	D05	Gh_D05G1797	AT3G51150	ATP binding microtubule motor family protein
MA	qGhMA-c19	D05	Gh_D05G1798	AT1G05150	Calcium-binding tetratricopeptide family protein
MA	qGhMA-c19	D05	Gh_D05G1799	AT1G75550	glycine-rich protein
MA	qGhMA-c19	D05	Gh_D05G1800	AT1G75540	salt tolerance homolog2
MA	qGhMA-c19	D05	Gh_D05G1801	AT1G62280	SLAC1 homologue 1
MA	qGhMA-c19	D05	Gh_D05G1802	AT1G62280	SLAC1 homologue 1
MA	qGhMA-c19	D05	Gh_D05G1803	AT1G75520	SHI-related sequence 5
MA	qGhMA-c19	D05	Gh_D05G1804	AT4G39090	Papain family cysteine protease
MA	qGhMA-c19	D05	Gh_D05G1805	AT1G75500	Walls Are Thin 1
MA	qGhMA-c19	D05	Gh_D05G1806	AT2G27190	purple acid phosphatase 12
MA	qGhMA-c19	D05	Gh_D05G1807	AT2G16430	purple acid phosphatase 10
MA	qGhMA-c19	D05	Gh_D05G1808	AT1G75490	Integrase-type DNA-binding superfamily protein
MA	qGhMA-c19	D05	Gh_D05G1809	AT1G09850	xylem bark cysteine peptidase 3
MA	qGhMA-c19	D05	Gh_D05G1810	AT1G75460	ATP-dependent protease La (LON) domain protein
MA	qGhMA-c19	D05	Gh_D05G1811	AT1G45130	beta-galactosidase 5
MA	qGhMA-c19	D05	Gh_D05G1812	AT4G02750	Tetratricopeptide repeat (TPR)-like superfamily protein
MA	qGhMA-c19	D05	Gh_D05G1813	AT1G75450	cytokinin oxidase 5
MA	qGhMA-c19	D05	Gh_D05G1814	AT5G42990	ubiquitin-conjugating enzyme 18
MA	qGhMA-c19	D05	Gh_D05G1815	AT1G75430	BEL1-like homeodomain 11
MA	qGhMA-c19	D05	Gh_D05G1816	AT5G57960	GTP-binding protein, HflX
MA	qGhMA-c19	D05	Gh_D05G1817	AT1G44970	Peroxidase superfamily protein
MA	qGhMA-c19	D05	Gh_D05G1818	AT1G75420	UDP-Glycosyltransferase superfamily protein
MA	qGhMA-c19	D05	Gh_D05G1819	AT1G45000	AAA-type ATPase family protein
MA	qGhMA-c19	D05	Gh_D05G1820	AT1G35180	TRAM, LAG1 and CLN8 (TLC) lipid-sensing domain containing protein
MA	qGhMA-c19	D05	Gh_D05G1821
MA	qGhMA-c19	D05	Gh_D05G1822	AT1G75400	RING/U-box superfamily protein
OA	qGhOA-c2	A02	Gh_A02G0335	AT2G41100	Calcium-binding EF hand family protein
OA	qGhOA-c2	A02	Gh_A02G0336	AT3G63410	S-adenosyl-L-methionine-dependent methyltransferases superfamily protein
OA	qGhOA-c2	A02	Gh_A02G0337
OA	qGhOA-c2	A02	Gh_A02G0338	AT4G14615
OA	qGhOA-c2	A02	Gh_A02G0339	AT3G23000	CBL-interacting protein kinase 7
OA	qGhOA-c2	A02	Gh_A02G0340	AT5G43700	AUX/IAA transcriptional regulator family protein
OA	qGhOA-c2	A02	Gh_A02G0341	AT4G14550	indole-3-acetic acid inducible 14
OA	qGhOA-c2	A02	Gh_A02G0342	AT5G43680
OA	qGhOA-c2	A02	Gh_A02G0343	AT5G43650	basic helix-loop-helix (bHLH) DNA-binding superfamily protein
OA	qGhOA-c2	A02	Gh_A02G0344	AT5G09500	Ribosomal protein S19 family protein
OA	qGhOA-c2	A02	Gh_A02G0345	AT2G34160	Alba DNA/RNA-binding protein
OA	qGhOA-c2	A02	Gh_A02G0346	AT4G31850	proton gradient regulation 3
OA	qGhOA-c2	A02	Gh_A02G0347	AT4G24000	cellulose synthase like G2
OA	qGhOA-c2	A02	Gh_A02G0348	AT4G24010	cellulose synthase like G1
OA	qGhOA-c2	A02	Gh_A02G0349	AT3G02400	SMAD/FHA domain-containing protein
OA	qGhOA-c2	A02	Gh_A02G0350
OA	qGhOA-c2	A02	Gh_A02G0351	AT1G73430	sec34-like family protein
OA	qGhOA-c2	A02	Gh_A02G0352	AT1G04300	TRAF-like superfamily protein
OA	qGhOA-c2	A02	Gh_A02G0353
OA	qGhOA-c2	A02	Gh_A02G0354
OA	qGhOA-c13	A13	Gh_A13G1830	AT4G21460	Ribosomal protein S24/S35, mitochondrial
OA	qGhOA-c13	A13	Gh_A13G1831	AT5G19850	alpha/beta-Hydrolases superfamily protein
OA	qGhOA-c13	A13	Gh_A13G1832	AT5G19820	ARM repeat superfamily protein
OA	qGhOA-c13	A13	Gh_A13G1833	AT5G19790	related to AP2 11
OA	qGhOA-c13	A13	Gh_A13G1834	AT5G19770	tubulin alpha-3
OA	qGhOA-c13	A13	Gh_A13G1835	AT1G55570	SKU5 similar 12
OA	qGhOA-c13	A13	Gh_A13G1836	AT1G55570	SKU5 similar 12
OA	qGhOA-c13	A13	Gh_A13G1837	AT1G55570	SKU5 similar 12
OA	qGhOA-c13	A13	Gh_A13G1838	AT1G55570	SKU5 similar 12
OA	qGhOA-c13	A13	Gh_A13G1839
OA	qGhOA-c13	A13	Gh_A13G1840	AT2G42520	P-loop containing nucleoside triphosphate hydrolases superfamily protein
OA	qGhOA-c13	A13	Gh_A13G1841	AT1G55270	Galactose oxidase/kelch repeat superfamily protein
OA	qGhOA-c13	A13	Gh_A13G1842	AT1G55270	Galactose oxidase/kelch repeat superfamily protein
OA	qGhOA-c13	A13	Gh_A13G1843	AT3G25590
OA	qGhOA-c13	A13	Gh_A13G1844	AT3G32930
OA	qGhOA-c13	A13	Gh_A13G1845	AT1G58170	Disease resistance-responsive (dirigent-like protein) family protein
OA	qGhOA-c13	A13	Gh_A13G1846	AT5G19875
OA	qGhOA-c13	A13	Gh_A13G1847	AT3G58060	Cation efflux family protein
OA	qGhOA-c13	A13	Gh_A13G1848	AT5G66430	S-adenosyl-L-methionine-dependent methyltransferases superfamily protein
OA	qGhOA-c13	A13	Gh_A13G1849
OA	qGhOA-c13	A13	Gh_A13G1850	AT3G12120	fatty acid desaturase 2
OA	qGhOA-c13	A13	Gh_A13G1851	AT4G20280	TBP-associated factor 11
OA	qGhOA-c13	A13	Gh_A13G1852	AT5G19640	Major facilitator superfamily protein
OA	qGhOA-c13	A13	Gh_A13G1853	AT1G51120	AP2/B3 transcription factor family protein
OA	qGhOA-c13	A13	Gh_A13G1854	AT2G05990	NAD(P)-binding Rossmann-fold superfamily protein
OA	qGhOA-c13	A13	Gh_A13G1855	AT5G19630	alpha/beta-Hydrolases superfamily protein
OA	qGhOA-c13	A13	Gh_A13G1856	AT5G13020	Emsy N Terminus (ENT)/ plant Tudor-like domains-containing protein
OA	qGhOA-c13	A13	Gh_A13G1857	AT1G04640	lipoyltransferase 2
OA	qGhOA-c13	A13	Gh_A13G1858
OA	qGhOA-c13	A13	Gh_A13G1859
OA	qGhOA-c13	A13	Gh_A13G1860	AT1G18450	actin-related protein 4
OA	qGhOA-c13	A13	Gh_A13G1861	AT3G20780	topoisomerase 6 subunit B
OA	qGhOA-c13	A13	Gh_A13G1862	AT5G12970	Calcium-dependent lipid-binding (CaLB domain) plant phosphoribosyltransferase family protein
OA	qGhOA-c13	A13	Gh_A13G1863	AT3G20800	Cell differentiation, Rcd1-like protein
OA	qGhOA-c13	A13	Gh_A13G1864	AT1G73730	ETHYLENE-INSENSITIVE3-like 3
OA	qGhOA-c13	A13	Gh_A13G1865	AT3G06920	Tetratricopeptide repeat (TPR)-like superfamily protein
OA	qGhOA-c13	A13	Gh_A13G1866	AT1G09200	Histone superfamily protein
OA	qGhOA-c13	A13	Gh_A13G1867	AT5G12930
OA	qGhOA-c13	A13	Gh_A13G1868	AT2G33170	Leucine-rich repeat receptor-like protein kinase family protein
OA	qGhOA-c13	A13	Gh_A13G1869	AT3G57670	C2H2-type zinc finger family protein
OA	qGhOA-c13	A13	Gh_A13G1870
OA	qGhOA-c13	A13	Gh_A13G1871
OA	qGhOA-c13	A13	Gh_A13G1872
OA	qGhOA-c13	A13	Gh_A13G1873	AT5G12870	myb domain protein 46
OA	qGhOA-c13	A13	Gh_A13G1874	AT5G12840	nuclear factor Y, subunit A1
OA	qGhOA-c13	A13	Gh_A13G1875	AT5G04590	sulfite reductase
OA	qGhOA-c13	A13	Gh_A13G1876	AT1G51405	myosin-related
OA	qGhOA-c13	A13	Gh_A13G1877	AT1G16350	Aldolase-type TIM barrel family protein
OA	qGhOA-c13	A13	Gh_A13G1878	AT5G12470	Protein of unknown function (DUF3411)
OA	qGhOA-c13	A13	Gh_A13G1879	AT3G51950	Zinc finger (CCCH-type) family protein / RNA recognition motif (RRM)-containing protein
OA	qGhOA-c13	A13	Gh_A13G1880	AT5G12430	Heat shock protein DnaJ with tetratricopeptide repeat
OA	qGhOA-c13	A13	Gh_A13G1881	AT1G50460	hexokinase-like 1
OA	qGhOA-c13	A13	Gh_A13G1882	AT2G13540	ARM repeat superfamily protein
OA	qGhOA-c13	A13	Gh_A13G1883	AT2G13360	alanine:glyoxylate aminotransferase
OA	qGhOA-c13	A13	Gh_A13G1884	AT2G13370	chromatin remodeling 5
OA	qGhOA-c13	A13	Gh_A13G1885	AT3G09150	phytochromobilin:ferredoxin oxidoreductase, chloroplast / phytochromobilin synthase (HY2)
OA	qGhOA-c13	A13	Gh_A13G1886	AT1G50420	scarecrow-like 3
OA	qGhOA-c13	A13	Gh_A13G1887	AT5G25610	BURP domain-containing protein
OA	qGhOA-c13	A13	Gh_A13G1888	AT3G57090	Tetratricopeptide repeat (TPR)-like superfamily protein
OA	qGhOA-c13	A13	Gh_A13G1889	AT4G26090	NB-ARC domain-containing disease resistance protein
OA	qGhOA-c13	A13	Gh_A13G1890	AT1G51510	RNA-binding (RRM/RBD/RNP motifs) family protein
OA	qGhOA-c13	A13	Gh_A13G1891	AT5G12180	calcium-dependent protein kinase 17
OA	qGhOA-c13	A13	Gh_A13G1892	AT5G12190	RNA-binding (RRM/RBD/RNP motifs) family protein
OA	qGhOA-c13	A13	Gh_A13G1893	AT5G12170	CRT (chloroquine-resistance transporter)-like transporter 3
OA	qGhOA-c13	A13	Gh_A13G1894	AT1G62350	Pentatricopeptide repeat (PPR) superfamily protein
OA	qGhOA-c13	A13	Gh_A13G1895	AT5G19390	Rho GTPase activation protein (RhoGAP) with PH domain
OA	qGhOA-c13	A13	Gh_A13G1896	AT5G19400	Telomerase activating protein Est1
OA	qGhOA-c13	A13	Gh_A13G1897	AT3G05600	alpha/beta-Hydrolases superfamily protein
OA	qGhOA-c13	A13	Gh_A13G1898	AT5G49700	Predicted AT-hook DNA-binding family protein
OA	qGhOA-c13	A13	Gh_A13G1899	AT5G19430	RING/U-box superfamily protein
OA	qGhOA-c13	A13	Gh_A13G1900	AT2G03120	signal peptide peptidase
OA	qGhOA-c13	A13	Gh_A13G1901	AT4G03250	Homeodomain-like superfamily protein
OA	qGhOA-c13	A13	Gh_A13G1902	AT2G26920	Ubiquitin-associated/translation elongation factor EF1B protein
OA	qGhOA-c26	D12	Gh_D12G0929	AT5G13450	delta subunit of Mt ATP synthase
OA	qGhOA-c26	D12	Gh_D12G0930	AT5G09680	reduced lateral root formation
OA	qGhOA-c26	D12	Gh_D12G0931	AT2G45180	Bifunctional inhibitor/lipid-transfer protein/seed storage 2S albumin superfamily protein
OA	qGhOA-c26	D12	Gh_D12G0932	AT3G60660
OA	qGhOA-c26	D12	Gh_D12G0933
OA	qGhOA-c26	D12	Gh_D12G0934	AT4G00150	GRAS family transcription factor
OA	qGhOA-c26	D12	Gh_D12G0935	AT4G00150	GRAS family transcription factor
OA	qGhOA-c26	D12	Gh_D12G0936	AT1G51270	structural molecules;transmembrane receptors;structural molecules
OA	qGhOA-c26	D12	Gh_D12G0937	AT2G45130	SPX domain gene 3
OA	qGhOA-c26	D12	Gh_D12G0938	AT1G12244	Polynucleotidyl transferase, ribonuclease H-like superfamily protein
OA	qGhOA-c26	D12	Gh_D12G0939	AT2G45120	C2H2-like zinc finger protein
OA	qGhOA-c26	D12	Gh_D12G0940	AT1G02040	C2H2-type zinc finger family protein
OA	qGhOA-c26	D12	Gh_D12G0941	AT1G65680	expansin B2
OA	qGhOA-c26	D12	Gh_D12G0942	AT2G45080	cyclin p3;1
OA	qGhOA-c26	D12	Gh_D12G0943	AT4G00050	basic helix-loop-helix (bHLH) DNA-binding superfamily protein
OA	qGhOA-c26	D12	Gh_D12G0944	AT5G51380	RNI-like superfamily protein
OA	qGhOA-c26	D12	Gh_D12G0945	AT1G02080	transcription regulators
OA	qGhOA-c26	D12	Gh_D12G0946	AT1G02070
OA	qGhOA-c26	D12	Gh_D12G0947	AT1G27370	squamosa promoter binding protein-like 10
OA	qGhOA-c26	D12	Gh_D12G0948	AT1G02065	squamosa promoter binding protein-like 8
OA	qGhOA-c26	D12	Gh_D12G0949	AT1G04410	Lactate/malate dehydrogenase family protein
OA	qGhOA-c26	D12	Gh_D12G0950	AT2G44990	carotenoid cleavage dioxygenase 7
OA	qGhOA-c26	D12	Gh_D12G0951	AT2G44940	Integrase-type DNA-binding superfamily protein
OA	qGhOA-c26	D12	Gh_D12G0952	AT4G31700	ribosomal protein S6
OA	qGhOA-c26	D12	Gh_D12G0953	AT3G60390	homeobox-leucine zipper protein 3
OA	qGhOA-c26	D12	Gh_D12G0954	AT4G01710	ARP2/3 complex 16 kDa subunit (p16-Arc)
OA	qGhOA-c26	D12	Gh_D12G0955	AT4G28050	tetraspanin7
OA	qGhOA-c26	D12	Gh_D12G0956	AT2G44900	ARABIDILLO-1
OA	qGhOA-c26	D12	Gh_D12G0957	AT3G60340	alpha/beta-Hydrolases superfamily protein
OA	qGhOA-c26	D12	Gh_D12G0958	AT2G44840	ethylene-responsive element binding factor 13
OA	qGhOA-c26	D12	Gh_D12G0959	AT2G44840	ethylene-responsive element binding factor 13
OA	qGhOA-c26	D12	Gh_D12G0960	AT2G44840	ethylene-responsive element binding factor 13
OA	qGhOA-c26	D12	Gh_D12G0961	AT1G02090	Proteasome component (PCI) domain protein
OA	qGhOA-c26	D12	Gh_D12G0962	AT1G02120	GRAM domain family protein
OA	qGhOA-c26	D12	Gh_D12G0963	AT2G44810	alpha/beta-Hydrolases superfamily protein
OA	qGhOA-c26	D12	Gh_D12G0964	AT2G44810	alpha/beta-Hydrolases superfamily protein
OA	qGhOA-c26	D12	Gh_D12G0965	AT3G60300	RWD domain-containing protein
OA	qGhOA-c26	D12	Gh_D12G0966	AT2G44800	2-oxoglutarate (2OG) and Fe(II)-dependent oxygenase superfamily protein
OA	qGhOA-c26	D12	Gh_D12G0967	AT1G02140	mago nashi family protein
OA	qGhOA-c26	D12	Gh_D12G0968	AT4G24810	Protein kinase superfamily protein
OA	qGhOA-c26	D12	Gh_D12G0969	AT4G09320	Nucleoside diphosphate kinase family protein
OA	qGhOA-c26	D12	Gh_D12G0970	AT2G44760	Domain of unknown function (DUF3598)
OA	qGhOA-c26	D12	Gh_D12G0971	AT2G44745	WRKY family transcription factor
OA	qGhOA-c26	D12	Gh_D12G0972	AT2G44740	cyclin p4;1
OA	qGhOA-c26	D12	Gh_D12G0973	AT5G51160	Ankyrin repeat family protein
OA	qGhOA-c26	D12	Gh_D12G0974	AT5G51160	Ankyrin repeat family protein
OA	qGhOA-c26	D12	Gh_D12G0975
OA	qGhOA-c26	D12	Gh_D12G0976	AT5G51160	Ankyrin repeat family protein
OA	qGhOA-c26	D12	Gh_D12G0977	AT5G51160	Ankyrin repeat family protein
OA	qGhOA-c26	D12	Gh_D12G0978	AT5G51160	Ankyrin repeat family protein
OA	qGhOA-c26	D12	Gh_D12G0979	AT4G19970
OA	qGhOA-c26	D12	Gh_D12G0980	AT1G02160	Cox19 family protein (CHCH motif)
OA	qGhOA-c26	D12	Gh_D12G0981	AT5G24910	cytochrome P450, family 714, subfamily A, polypeptide 1
OA	qGhOA-c26	D12	Gh_D12G0982	AT2G44680	casein kinase II beta subunit 4
OA	qGhOA-c26	D12	Gh_D12G0983	AT1G77660	Histone H3 K4-specific methyltransferase SET7/9 family protein
OA	qGhOA-c26	D12	Gh_D12G0984	AT1G68030	RING/FYVE/PHD zinc finger superfamily protein
OA	qGhOA-c26	D12	Gh_D12G0985	AT3G60240	eukaryotic translation initiation factor 4G
OA	qGhOA-c26	D12	Gh_D12G0986	AT1G63150	Tetratricopeptide repeat (TPR)-like superfamily protein
OA	qGhOA-c26	D12	Gh_D12G0987	AT3G60240	eukaryotic translation initiation factor 4G
OA	qGhOA-c26	D12	Gh_D12G0988	AT3G60220	TOXICOS EN LEVADURA 4
OA	qGhOA-c26	D12	Gh_D12G0989	AT2G44640
OA	qGhOA-c26	D12	Gh_D12G0990	AT2G44610	Ras-related small GTP-binding family protein
OA	qGhOA-c26	D12	Gh_D12G0991	AT1G44750	purine permease 11
OA	qGhOA-c26	D12	Gh_D12G0992	AT2G44600
OA	qGhOA-c26	D12	Gh_D12G0993	AT2G13620	cation/hydrogen exchanger 15
OA	qGhOA-c26	D12	Gh_D12G0994	AT2G13620	cation/hydrogen exchanger 15
PA	qGhPA-c7	A07	Gh_A07G0027
PA	qGhPA-c7	A07	Gh_A07G0028	AT1G80400	RING/U-box superfamily protein
PA	qGhPA-c7	A07	Gh_A07G0029
PA	qGhPA-c7	A07	Gh_A07G0030	AT4G13370	Plant protein of unknown function (DUF936)
PA	qGhPA-c7	A07	Gh_A07G0031	AT4G20140	Leucine-rich repeat transmembrane protein kinase
PA	qGhPA-c7	A07	Gh_A07G0032	AT4G28890	RING/U-box superfamily protein
PA	qGhPA-c7	A07	Gh_A07G0033	AT2G20050	protein serine/threonine phosphatases;protein kinases;catalytics;cAMP-dependent protein kinase regulators;ATP binding;protein serine/threonine phosphatases
PA	qGhPA-c7	A07	Gh_A07G0034	AT5G51130	S-adenosyl-L-methionine-dependent methyltransferases superfamily protein
PA	qGhPA-c7	A07	Gh_A07G0035	AT4G28880	casein kinase I-like 3
PA	qGhPA-c7	A07	Gh_A07G0036	AT4G28840
PA	qGhPA-c7	A07	Gh_A07G0037	AT3G22320	Eukaryotic rpb5 RNA polymerase subunit family protein
PA	qGhPA-c7	A07	Gh_A07G0038	AT4G32360	Pyridine nucleotide-disulphide oxidoreductase family protein
PA	qGhPA-c7	A07	Gh_A07G0039	AT4G28940	Phosphorylase superfamily protein
PA	qGhPA-c7	A07	Gh_A07G0040	AT4G28980	CDK-activating kinase 1AT
PA	qGhPA-c7	A07	Gh_A07G0041	AT4G29000	Tesmin/TSO1-like CXC domain-containing protein
PA	qGhPA-c7	A07	Gh_A07G0042	AT4G29010	Enoyl-CoA hydratase/isomerase family
PA	qGhPA-c7	A07	Gh_A07G0043	AT3G13674
PA	qGhPA-c7	A07	Gh_A07G0044	AT2G03670	cell division cycle 48B
PA	qGhPA-c7	A07	Gh_A07G0045	AT2G32230	proteinaceous RNase P 1
PA	qGhPA-c7	A07	Gh_A07G0046	AT3G24620	RHO guanyl-nucleotide exchange factor 8
PA	qGhPA-c7	A07	Gh_A07G0047	AT3G24630
PA	qGhPA-c7	A07	Gh_A07G0048	AT3G24630
PA	qGhPA-c7	A07	Gh_A07G0049	AT2G20120	Protein of unknown function (DUF502)
PA	qGhPA-c7	A07	Gh_A07G0050	AT3G24550	proline extensin-like receptor kinase 1
PA	qGhPA-c7	A07	Gh_A07G0051	AT3G24530	AAA-type ATPase family protein / ankyrin repeat family protein
PA	qGhPA-c7	A07	Gh_A07G0052	AT5G19540
PA	qGhPA-c7	A07	Gh_A07G0053	AT5G19650	ovate family protein 8
PA	qGhPA-c7	A07	Gh_A07G0054	AT1G15260
PA	qGhPA-c7	A07	Gh_A07G0055	AT4G32350	Regulator of Vps4 activity in the MVB pathway protein
PA	qGhPA-c13-1	A13	Gh_A13G0279	AT4G36220	ferulic acid 5-hydroxylase 1
PA	qGhPA-c13-1	A13	Gh_A13G0280	AT4G34680	GATA transcription factor 3
PA	qGhPA-c13-1	A13	Gh_A13G0281	AT4G10550	Subtilase family protein
PA	qGhPA-c13-1	A13	Gh_A13G0282	AT2G21370	xylulose kinase-1
PA	qGhPA-c13-1	A13	Gh_A13G0283	AT4G39050	Kinesin motor family protein
PA	qGhPA-c13-1	A13	Gh_A13G0284	AT1G75540	salt tolerance homolog2
PA	qGhPA-c13-1	A13	Gh_A13G0285	AT1G19790	SHI-related sequence 7
PA	qGhPA-c13-1	A13	Gh_A13G0286	AT2G16440	Minichromosome maintenance (MCM2/3/5) family protein
PA	qGhPA-c13-1	A13	Gh_A13G0287	AT4G39080	vacuolar proton ATPase A3
PA	qGhPA-c13-1	A13	Gh_A13G0288	AT4G39090	Papain family cysteine protease
PA	qGhPA-c13-1	A13	Gh_A13G0289	AT2G16430	purple acid phosphatase 10
PA	qGhPA-c13-1	A13	Gh_A13G0290	AT4G39100	PHD finger family protein / bromo-adjacent homology (BAH) domain-containing protein
PA	qGhPA-c13-1	A13	Gh_A13G0291	AT4G34530	cryptochrome-interacting basic-helix-loop-helix 1
PA	qGhPA-c13-1	A13	Gh_A13G0292	AT5G61330	rRNA processing protein-related
PA	qGhPA-c13-1	A13	Gh_A13G0293	AT4G39250	RAD-like 1
PA	qGhPA-c13-1	A13	Gh_A13G0294	AT2G21660	cold, circadian rhythm, and rna binding 2
PA	qGhPA-c13-1	A13	Gh_A13G0295	AT2G16250	Leucine-rich repeat protein kinase family protein
PA	qGhPA-c13-1	A13	Gh_A13G0296	AT2G21710	Mitochondrial transcription termination factor family protein
PA	qGhPA-c13-1	A13	Gh_A13G0297	AT1G16700	Alpha-helical ferredoxin
PA	qGhPA-c13-1	A13	Gh_A13G0298	AT1G19400	Erythronate-4-phosphate dehydrogenase family protein
PA	qGhPA-c13-1	A13	Gh_A13G0299	AT1G63850	BTB/POZ domain-containing protein
PA	qGhPA-c13-1	A13	Gh_A13G0300	AT4G34490	cyclase associated protein 1
PA	qGhPA-c13-1	A13	Gh_A13G0301	AT4G34460	GTP binding protein beta 1
PA	qGhPA-c13-1	A13	Gh_A13G0302	AT4G34450	coatomer gamma-2 subunit, putative / gamma-2 coat protein, putative / gamma-2 COP, putative
PA	qGhPA-c13-1	A13	Gh_A13G0303	AT4G34440	Protein kinase superfamily protein
PA	qGhPA-c13-1	A13	Gh_A13G0304	AT3G18820	RAB GTPase homolog G3F
PA	qGhPA-c13-1	A13	Gh_A13G0305	AT1G71180	6-phosphogluconate dehydrogenase family protein
PA	qGhPA-c13-1	A13	Gh_A13G0306	AT1G71190	senescence associated gene 18
PA	qGhPA-c13-1	A13	Gh_A13G0307	AT1G71200	basic helix-loop-helix (bHLH) DNA-binding superfamily protein
PA	qGhPA-c13-1	A13	Gh_A13G0308	AT1G14020	O-fucosyltransferase family protein
PA	qGhPA-c13-1	A13	Gh_A13G0309	AT4G22200	potassium transport 2/3
PA	qGhPA-c13-1	A13	Gh_A13G0310	AT1G22030
PA	qGhPA-c13-1	A13	Gh_A13G0311	AT1G22930	T-complex protein 11
PA	qGhPA-c13-1	A13	Gh_A13G0312	AT1G10930	DNA helicase (RECQl4A)
PA	qGhPA-c13-1	A13	Gh_A13G0313	AT1G22940	thiamin biosynthesis protein, putative
PA	qGhPA-c13-1	A13	Gh_A13G0314	AT1G60940	SNF1-related protein kinase 2.10
PA	qGhPA-c13-1	A13	Gh_A13G0315	AT1G10950	transmembrane nine 1
PA	qGhPA-c13-1	A13	Gh_A13G0316	AT1G60950	2Fe-2S ferredoxin-like superfamily protein
PA	qGhPA-c13-1	A13	Gh_A13G0317	AT1G61010	cleavage and polyadenylation specificity factor 73-I
PA	qGhPA-c13-1	A13	Gh_A13G0318	AT3G58970	magnesium transporter 6
PA	qGhPA-c13-1	A13	Gh_A13G0319	AT1G58110	Basic-leucine zipper (bZIP) transcription factor family protein
PA	qGhPA-c13-1	A13	Gh_A13G0320	AT1G09790	COBRA-like protein 6 precursor
PA	qGhPA-c13-1	A13	Gh_A13G0321
PA	qGhPA-c13-1	A13	Gh_A13G0322	AT3G18990	AP2/B3-like transcriptional factor family protein
PA	qGhPA-c13-1	A13	Gh_A13G0323	AT3G18990	AP2/B3-like transcriptional factor family protein
PA	qGhPA-c13-1	A13	Gh_A13G0324	AT3G11800
PA	qGhPA-c13-1	A13	Gh_A13G0325	AT2G15900	Phox-associated domain;Phox-like;Sorting nexin, C-terminal
PA	qGhPA-c13-1	A13	Gh_A13G0326	AT4G20140	Leucine-rich repeat transmembrane protein kinase
PA	qGhPA-c13-1	A13	Gh_A13G0327	AT4G20140	Leucine-rich repeat transmembrane protein kinase
PA	qGhPA-c13-1	A13	Gh_A13G0328
PA	qGhPA-c13-1	A13	Gh_A13G0329	AT2G19940	oxidoreductases, acting on the aldehyde or oxo group of donors, NAD or NADP as acceptor;copper ion binding
PA	qGhPA-c13-1	A13	Gh_A13G0330	AT1G68670	myb-like transcription factor family protein
PA	qGhPA-c13-1	A13	Gh_A13G0331	AT3G19090	RNA-binding protein
PA	qGhPA-c13-1	A13	Gh_A13G0332	AT2G26520
PA	qGhPA-c13-1	A13	Gh_A13G0333	AT2G15790	peptidyl-prolyl cis-trans isomerase / cyclophilin-40 (CYP40) / rotamase
PA	qGhPA-c13-1	A13	Gh_A13G0334	AT4G33940	RING/U-box superfamily protein
PA	qGhPA-c13-1	A13	Gh_A13G0335	AT2G15780	Cupredoxin superfamily protein
PA	qGhPA-c13-1	A13	Gh_A13G0336	AT2G15780	Cupredoxin superfamily protein
PA	qGhPA-c13-1	A13	Gh_A13G0337	AT2G15780	Cupredoxin superfamily protein
PA	qGhPA-c13-1	A13	Gh_A13G0338	AT3G50530	CDPK-related kinase
PA	qGhPA-c13-1	A13	Gh_A13G0339	AT2G15760	Protein of unknown function (DUF1645)
PA	qGhPA-c13-1	A13	Gh_A13G0340	AT3G19130	RNA-binding protein 47B
PA	qGhPA-c13-1	A13	Gh_A13G0341	AT2G15730	P-loop containing nucleoside triphosphate hydrolases superfamily protein
PA	qGhPA-c13-1	A13	Gh_A13G0342	AT3G48690	alpha/beta-Hydrolases superfamily protein
PA	qGhPA-c13-1	A13	Gh_A13G0343	AT1G49620	Cyclin-dependent kinase inhibitor family protein
PA	qGhPA-c13-1	A13	Gh_A13G0344	AT3G19184	AP2/B3-like transcriptional factor family protein
PA	qGhPA-c13-1	A13	Gh_A13G0345	AT1G49670	ARP protein (REF)
PA	qGhPA-c13-1	A13	Gh_A13G0346	AT3G19210	homolog of RAD54
PA	qGhPA-c13-1	A13	Gh_A13G0347	AT1G16480	Tetratricopeptide repeat (TPR)-like superfamily protein
PA	qGhPA-c13-1	A13	Gh_A13G0348	AT2G15680	Calcium-binding EF-hand family protein
PA	qGhPA-c13-1	A13	Gh_A13G0349	AT3G19220	protein disulfide isomerases
PA	qGhPA-c13-1	A13	Gh_A13G0350	AT3G19260	LAG1 homologue 2
PA	qGhPA-c13-1	A13	Gh_A13G0351	AT3G19270	cytochrome P450, family 707, subfamily A, polypeptide 4
PA	qGhPA-c13-1	A13	Gh_A13G0352	AT2G15620	nitrite reductase 1
PA	qGhPA-c13-1	A13	Gh_A13G0353	AT3G19280	fucosyltransferase 11
PA	qGhPA-c13-1	A13	Gh_A13G0354	AT4G33985	Protein of unknown function (DUF1685)
PA	qGhPA-c13-1	A13	Gh_A13G0355	AT4G34000	abscisic acid responsive elements-binding factor 3
PA	qGhPA-c13-1	A13	Gh_A13G0356	AT4G34020	Class I glutamine amidotransferase-like superfamily protein
PA	qGhPA-c13-1	A13	Gh_A13G0357	AT2G15560	Putative endonuclease or glycosyl hydrolase
PA	qGhPA-c13-1	A13	Gh_A13G0358	AT3G19300	Protein kinase superfamily protein
PA	qGhPA-c13-1	A13	Gh_A13G0359	AT1G49740	PLC-like phosphodiesterases superfamily protein
PA	qGhPA-c13-1	A13	Gh_A13G0360	AT1G49780	plant U-box 26
PA	qGhPA-c13-1	A13	Gh_A13G0361	AT1G49770	basic helix-loop-helix (bHLH) DNA-binding superfamily protein
PA	qGhPA-c13-1	A13	Gh_A13G0362	AT4G34040	RING/U-box superfamily protein
PA	qGhPA-c13-1	A13	Gh_A13G0363	AT4G34050	S-adenosyl-L-methionine-dependent methyltransferases superfamily protein
PA	qGhPA-c13-1	A13	Gh_A13G0364	AT2G09990	Ribosomal protein S5 domain 2-like superfamily protein
PA	qGhPA-c13-1	A13	Gh_A13G0365	AT5G53390	O-acyltransferase (WSD1-like) family protein
PA	qGhPA-c13-1	A13	Gh_A13G0366	AT5G53390	O-acyltransferase (WSD1-like) family protein
PA	qGhPA-c13-1	A13	Gh_A13G0367	AT4G34090
PA	qGhPA-c13-1	A13	Gh_A13G0368	AT2G23360	Plant protein of unknown function (DUF869)
PA	qGhPA-c13-1	A13	Gh_A13G0369	AT4G34100	RING/U-box superfamily protein
PA	qGhPA-c13-1	A13	Gh_A13G0370	AT4G34110	poly(A) binding protein 2
PA	qGhPA-c13-1	A13	Gh_A13G0371	AT4G34131	UDP-glucosyl transferase 73B3
PA	qGhPA-c13-1	A13	Gh_A13G0372	AT4G34135	UDP-glucosyltransferase 73B2
PA	qGhPA-c13-1	A13	Gh_A13G0373	AT4G34131	UDP-glucosyl transferase 73B3
PA	qGhPA-c13-1	A13	Gh_A13G0374	AT4G34131	UDP-glucosyl transferase 73B3
PA	qGhPA-c13-1	A13	Gh_A13G0375	AT4G34160	CYCLIN D3;1
PA	qGhPA-c13-1	A13	Gh_A13G0376	AT4G35220	Cyclase family protein
PA	qGhPA-c13-1	A13	Gh_A13G0377	AT4G35220	Cyclase family protein
PA	qGhPA-c13-1	A13	Gh_A13G0378	AT5G07280	Leucine-rich repeat transmembrane protein kinase
PA	qGhPA-c13-1	A13	Gh_A13G0379	AT2G15310	ADP-ribosylation factor B1A
PA	qGhPA-c13-1	A13	Gh_A13G0380	AT4G34200	D-3-phosphoglycerate dehydrogenase
PA	qGhPA-c13-1	A13	Gh_A13G0381	AT4G20140	Leucine-rich repeat transmembrane protein kinase
PA	qGhPA-c13-1	A13	Gh_A13G0382	AT2G15290	translocon at inner membrane of chloroplasts 21
PA	qGhPA-c13-1	A13	Gh_A13G0383	AT2G15280	Reticulon family protein
PA	qGhPA-c13-1	A13	Gh_A13G0384	AT1G49820	S-methyl-5-thioribose kinase
PA	qGhPA-c13-1	A13	Gh_A13G0385	AT1G49820	S-methyl-5-thioribose kinase
PA	qGhPA-c13-1	A13	Gh_A13G0386	AT2G15220	Plant basic secretory protein (BSP) family protein
PA	qGhPA-c13-1	A13	Gh_A13G0387	AT2G15220	Plant basic secretory protein (BSP) family protein
PA	qGhPA-c13-1	A13	Gh_A13G0388	AT5G44750	DNA-directed DNA polymerases
PA	qGhPA-c13-1	A13	Gh_A13G0389	AT3G19500	basic helix-loop-helix (bHLH) DNA-binding superfamily protein
PA	qGhPA-c13-1	A13	Gh_A13G0390	AT3G19508
PA	qGhPA-c13-1	A13	Gh_A13G0391	AT1G24625	zinc finger protein 7
PA	qGhPA-c13-1	A13	Gh_A13G0392	AT2G14960	Auxin-responsive GH3 family protein
PA	qGhPA-c13-1	A13	Gh_A13G0393	AT2G14910
PA	qGhPA-c13-1	A13	Gh_A13G0394	AT3G19540	Protein of unknown function (DUF620)
PA	qGhPA-c13-1	A13	Gh_A13G0395
PA	qGhPA-c13-1	A13	Gh_A13G0396	AT1G70210	CYCLIN D1;1
PA	qGhPA-c13-1	A13	Gh_A13G0397
PA	qGhPA-c13-1	A13	Gh_A13G0398	AT3G19640	magnesium transporter 4
PA	qGhPA-c13-1	A13	Gh_A13G0399	AT1G03940	HXXXD-type acyl-transferase family protein
PA	qGhPA-c13-1	A13	Gh_A13G0400	AT3G19660
PA	qGhPA-c13-1	A13	Gh_A13G0401	AT2G14660
PA	qGhPA-c13-1	A13	Gh_A13G0402	AT2G22860	phytosulfokine 2 precursor
PA	qGhPA-c13-1	A13	Gh_A13G0403
PA	qGhPA-c13-1	A13	Gh_A13G0404	AT1G23780	F-box family protein
PA	qGhPA-c13-1	A13	Gh_A13G0405	AT4G33780
PA	qGhPA-c13-1	A13	Gh_A13G0406	AT5G49630	amino acid permease 6
PA	qGhPA-c13-1	A13	Gh_A13G0407	AT2G16270
PA	qGhPA-c13-1	A13	Gh_A13G0408	AT4G34350	4-hydroxy-3-methylbut-2-enyl diphosphate reductase
PA	qGhPA-c13-1	A13	Gh_A13G0409	AT3G18850	lysophosphatidyl acyltransferase 5
PA	qGhPA-c13-1	A13	Gh_A13G0410	AT4G34320	Protein of unknown function (DUF677)
PA	qGhPA-c13-1	A13	Gh_A13G0411	AT5G48490	Bifunctional inhibitor/lipid-transfer protein/seed storage 2S albumin superfamily protein
PA	qGhPA-c13-1	A13	Gh_A13G0412	AT5G66680	dolichyl-diphosphooligosaccharide-protein glycosyltransferase 48kDa subunit family protein
PA	qGhPA-c13-1	A13	Gh_A13G0413	AT1G47740	PPPDE putative thiol peptidase family protein
PA	qGhPA-c13-1	A13	Gh_A13G0414	AT1G11755	Undecaprenyl pyrophosphate synthetase family protein
PA	qGhPA-c13-1	A13	Gh_A13G0415	AT1G49320	unknown seed protein like 1
PA	qGhPA-c13-1	A13	Gh_A13G0416
PA	qGhPA-c13-1	A13	Gh_A13G0417	AT5G64460	Phosphoglycerate mutase family protein
PA	qGhPA-c13-1	A13	Gh_A13G0418	AT5G64440	fatty acid amide hydrolase
PA	qGhPA-c13-1	A13	Gh_A13G0419
PA	qGhPA-c13-1	A13	Gh_A13G0420	AT5G65630	global transcription factor group E7
PA	qGhPA-c13-1	A13	Gh_A13G0421	AT5G64420	DNA polymerase V family
PA	qGhPA-c13-1	A13	Gh_A13G0422	AT2G04305	Magnesium transporter CorA-like family protein
PA	qGhPA-c13-1	A13	Gh_A13G0423	AT3G57230	AGAMOUS-like 16
PA	qGhPA-c13-1	A13	Gh_A13G0424	AT5G09580
PA	qGhPA-c13-1	A13	Gh_A13G0425	AT4G37940	AGAMOUS-like 21
PA	qGhPA-c13-1	A13	Gh_A13G0426	AT2G32800	protein kinase family protein
PA	qGhPA-c13-1	A13	Gh_A13G0427	AT1G11300	protein serine/threonine kinases;protein kinases;ATP binding;sugar binding;kinases;carbohydrate binding
PA	qGhPA-c13-1	A13	Gh_A13G0428	AT5G10530	Concanavalin A-like lectin protein kinase family protein
PA	qGhPA-c13-1	A13	Gh_A13G0429
PA	qGhPA-c13-1	A13	Gh_A13G0430	AT5G10530	Concanavalin A-like lectin protein kinase family protein
PA	qGhPA-c13-1	A13	Gh_A13G0431	AT1G18265	Protein of unknown function, DUF593
PA	qGhPA-c13-1	A13	Gh_A13G0432	AT2G23970	Class I glutamine amidotransferase-like superfamily protein
PA	qGhPA-c13-1	A13	Gh_A13G0433	AT5G09570	Cox19-like CHCH family protein
PA	qGhPA-c13-1	A13	Gh_A13G0434	AT4G33650	dynamin-related protein 3A
PA	qGhPA-c13-1	A13	Gh_A13G0435	AT1G51600	ZIM-LIKE 2
PA	qGhPA-c13-1	A13	Gh_A13G0436	AT4G33640
PA	qGhPA-c13-1	A13	Gh_A13G0437	AT5G64390	RNA-binding KH domain-containing protein
PA	qGhPA-c13-1	A13	Gh_A13G0438	AT4G33630	Protein of unknown function (DUF3506)
PA	qGhPA-c13-1	A13	Gh_A13G0439	AT4G33625
PA	qGhPA-c13-1	A13	Gh_A13G0440	AT2G14110	Haloacid dehalogenase-like hydrolase (HAD) superfamily protein
PA	qGhPA-c13-1	A13	Gh_A13G0441	AT5G09550	GDP dissociation inhibitor family protein / Rab GTPase activator family protein
PA	qGhPA-c13-1	A13	Gh_A13G0442	AT2G22540	K-box region and MADS-box transcription factor family protein
PA	qGhPA-c13-1	A13	Gh_A13G0443	AT5G64360	Chaperone DnaJ-domain superfamily protein
PA	qGhPA-c13-1	A13	Gh_A13G0444	AT2G36690	2-oxoglutarate (2OG) and Fe(II)-dependent oxygenase superfamily protein
PA	qGhPA-c13-1	A13	Gh_A13G0445
PA	qGhPA-c13-1	A13	Gh_A13G0446	AT1G26160	Metal-dependent phosphohydrolase
PA	qGhPA-c13-1	A13	Gh_A13G0447
PA	qGhPA-c13-1	A13	Gh_A13G0448	AT1G69850	nitrate transporter 1:2
PA	qGhPA-c13-1	A13	Gh_A13G0449	AT2G02720	Pectate lyase family protein
PA	qGhPA-c13-2	A13	Gh_A13G0871	AT5G18230	transcription regulator NOT2/NOT3/NOT5 family protein
PA	qGhPA-c25	D06	Gh_D06G1211	AT1G71710	DNAse I-like superfamily protein
PA	qGhPA-c25	D06	Gh_D06G1212	AT4G18975	Pentatricopeptide repeat (PPR) superfamily protein
PA	qGhPA-c25	D06	Gh_D06G1213	AT1G71730
PA	qGhPA-c25	D06	Gh_D06G1214	AT1G71740
PA	qGhPA-c25	D06	Gh_D06G1215	AT4G09730	RH39
PA	qGhPA-c25	D06	Gh_D06G1216	AT4G09730	RH39
PA	qGhPA-c25	D06	Gh_D06G1217	AT1G71750	Hypoxanthine-guanine phosphoribosyltransferase
PA	qGhPA-c25	D06	Gh_D06G1218	AT1G22760	poly(A) binding protein 3
PA	qGhPA-c25	D06	Gh_D06G1219	AT5G64740	cellulose synthase 6
PA	qGhPA-c25	D06	Gh_D06G1220	AT1G78070	Transducin/WD40 repeat-like superfamily protein
PA	qGhPA-c25	D06	Gh_D06G1221	AT1G43245	SET domain-containing protein
PA	qGhPA-c25	D06	Gh_D06G1222	AT2G02500	Nucleotide-diphospho-sugar transferases superfamily protein
PA	qGhPA-c25	D06	Gh_D06G1223	AT1G80210	Mov34/MPN/PAD-1 family protein
PA	qGhPA-c25	D06	Gh_D06G1224	AT4G17895	ubiquitin-specific protease 20
PA	qGhPA-c25	D06	Gh_D06G1225	AT1G78930	Mitochondrial transcription termination factor family protein
PA	qGhPA-c25	D06	Gh_D06G1226	AT3G24255	RNA-directed DNA polymerase (reverse transcriptase)-related family protein
PA	qGhPA-c25	D06	Gh_D06G1227	AT1G48310	chromatin remodeling factor18
PA	qGhPA-c25	D06	Gh_D06G1228	AT5G16390	chloroplastic acetylcoenzyme A carboxylase 1
PA	qGhPA-c25	D06	Gh_D06G1229	AT4G18240	starch synthase 4
PA	qGhPA-c25	D06	Gh_D06G1230	AT4G20140	Leucine-rich repeat transmembrane protein kinase
PA	qGhPA-c25	D06	Gh_D06G1231
PA	qGhPA-c25	D06	Gh_D06G1232
PA	qGhPA-c25	D06	Gh_D06G1233	AT1G79000	histone acetyltransferase of the CBP family 1
PA	qGhPA-c25	D06	Gh_D06G1234	AT1G79000	histone acetyltransferase of the CBP family 1
PA	qGhPA-c25	D06	Gh_D06G1235
PA	qGhPA-c25	D06	Gh_D06G1236	AT3G20190	Leucine-rich repeat protein kinase family protein
PA	qGhPA-c25	D06	Gh_D06G1237	AT3G02645	Plant protein of unknown function (DUF247)
PA	qGhPA-c25	D06	Gh_D06G1238	AT2G24130	Leucine-rich receptor-like protein kinase family protein
PA	qGhPA-c25	D06	Gh_D06G1239	AT4G20140	Leucine-rich repeat transmembrane protein kinase
PA	qGhPA-c25	D06	Gh_D06G1240	AT1G80860	phospholipid N-methyltransferase
PA	qGhPA-c25	D06	Gh_D06G1241	AT4G31850	proton gradient regulation 3
PA	qGhPA-c25	D06	Gh_D06G1242	AT1G16000
PA	qGhPA-c25	D06	Gh_D06G1243	AT1G16010	magnesium transporter 2
PA	qGhPA-c25	D06	Gh_D06G1244	AT5G27110	Tetratricopeptide repeat (TPR)-like superfamily protein
PA	qGhPA-c25	D06	Gh_D06G1245	AT3G54200	Late embryogenesis abundant (LEA) hydroxyproline-rich glycoprotein family
PA	qGhPA-c25	D06	Gh_D06G1246	AT1G80130	Tetratricopeptide repeat (TPR)-like superfamily protein
PA	qGhPA-c25	D06	Gh_D06G1247	AT1G13560	aminoalcoholphosphotransferase 1
PA	qGhPA-c25	D06	Gh_D06G1248	AT3G15800	Glycosyl hydrolase superfamily protein
PA	qGhPA-c25	D06	Gh_D06G1249	AT1G80100	histidine phosphotransfer protein 6
PA	qGhPA-c25	D06	Gh_D06G1250	AT3G42170	BED zinc finger ;hAT family dimerisation domain
PA	qGhPA-c25	D06	Gh_D06G1251	AT5G20030	Plant Tudor-like RNA-binding protein
PA	qGhPA-c25	D06	Gh_D06G1252	AT3G55950	CRINKLY4 related 3
PA	qGhPA-c25	D06	Gh_D06G1253	AT1G52630	O-fucosyltransferase family protein
PA	qGhPA-c25	D06	Gh_D06G1254	AT1G80480	plastid transcriptionally active 17
PA	qGhPA-c25	D06	Gh_D06G1255	AT1G80460	Actin-like ATPase superfamily protein
PA	qGhPA-c25	D06	Gh_D06G1256	AT5G38840	SMAD/FHA domain-containing protein
PA	qGhPA-c25	D06	Gh_D06G1257	AT1G52530
PA	qGhPA-c25	D06	Gh_D06G1258
PA	qGhPA-c25	D06	Gh_D06G1259	AT1G80030	Molecular chaperone Hsp40/DnaJ family protein
PA	qGhPA-c25	D06	Gh_D06G1260	AT1G51610	Cation efflux family protein
PA	qGhPA-c25	D06	Gh_D06G1261	AT3G21190	O-fucosyltransferase family protein
PA	qGhPA-c25	D06	Gh_D06G1262	AT4G21190	Pentatricopeptide repeat (PPR) superfamily protein
PA	qGhPA-c25	D06	Gh_D06G1263	AT5G64370	beta-ureidopropionase
PA	qGhPA-c25	D06	Gh_D06G1264	AT1G16780	Inorganic H pyrophosphatase family protein
PA	qGhPA-c25	D06	Gh_D06G1265	AT2G24400	SAUR-like auxin-responsive protein family
PA	qGhPA-c25	D06	Gh_D06G1266	ATCG01280	Chloroplast Ycf2;ATPase, AAA type, core
PA	qGhPA-c25	D06	Gh_D06G1267	AT1G78915	Tetratricopeptide repeat (TPR)-like superfamily protein
PA	qGhPA-c25	D06	Gh_D06G1268	AT1G16800	P-loop containing nucleoside triphosphate hydrolases superfamily protein
PA	qGhPA-c25	D06	Gh_D06G1269	AT4G01400
PA	qGhPA-c25	D06	Gh_D06G1270	AT3G20270	lipid-binding serum glycoprotein family protein
PA	qGhPA-c25	D06	Gh_D06G1271	AT3G11760
PA	qGhPA-c25	D06	Gh_D06G1272	AT4G13650	Pentatricopeptide repeat (PPR) superfamily protein
PA	qGhPA-c25	D06	Gh_D06G1273	AT5G44520	NagB/RpiA/CoA transferase-like superfamily protein
PA	qGhPA-c25	D06	Gh_D06G1274	AT3G25690	Hydroxyproline-rich glycoprotein family protein
PA	qGhPA-c25	D06	Gh_D06G1275	AT1G30620	NAD(P)-binding Rossmann-fold superfamily protein
PA	qGhPA-c25	D06	Gh_D06G1276
PA	qGhPA-c25	D06	Gh_D06G1277	AT2G02450	NAC domain containing protein 35
PA	qGhPA-c25	D06	Gh_D06G1278	AT1G50440	RING/FYVE/PHD zinc finger superfamily protein
PA	qGhPA-c25	D06	Gh_D06G1279	AT1G16840
PA	qGhPA-c25	D06	Gh_D06G1280	AT2G03070	mediator subunit 8
PA	qGhPA-c25	D06	Gh_D06G1281	AT1G30760	FAD-binding Berberine family protein
PA	qGhPA-c25	D06	Gh_D06G1282	AT2G02570	nucleic acid binding;RNA binding
PA	qGhPA-c25	D06	Gh_D06G1283	AT5G49810	methionine S-methyltransferase
PA	qGhPA-c25	D06	Gh_D06G1284	AT3G18165	modifier of snc1,4
PA	qGhPA-c25	D06	Gh_D06G1285	AT5G49720	glycosyl hydrolase 9A1
PA	qGhPA-c25	D06	Gh_D06G1286	AT1G14510	alfin-like 7
PA	qGhPA-c25	D06	Gh_D06G1287	AT1G80230	Rubredoxin-like superfamily protein
PA	qGhPA-c25	D06	Gh_D06G1288
PA	qGhPA-c25	D06	Gh_D06G1289	AT5G47870
PA	qGhPA-c25	D06	Gh_D06G1290	AT4G39530	Tetratricopeptide repeat (TPR)-like superfamily protein
PA	qGhPA-c25	D06	Gh_D06G1291	AT5G44550	Uncharacterised protein family (UPF0497)
PA	qGhPA-c25	D06	Gh_D06G1292	AT4G20910	double-stranded RNA binding protein-related / DsRBD protein-related
PA	qGhPA-c25	D06	Gh_D06G1293	AT4G23250	kinases;protein kinases
PA	qGhPA-c25	D06	Gh_D06G1294	AT4G23250	kinases;protein kinases
PA	qGhPA-c25	D06	Gh_D06G1295	AT1G11300	protein serine/threonine kinases;protein kinases;ATP binding;sugar binding;kinases;carbohydrate binding
PA	qGhPA-c25	D06	Gh_D06G1296	AT1G44770
PA	qGhPA-c25	D06	Gh_D06G1297	AT4G20880	ethylene-responsive nuclear protein / ethylene-regulated nuclear protein (ERT2)
PA	qGhPA-c25	D06	Gh_D06G1298	AT3G18210	2-oxoglutarate (2OG) and Fe(II)-dependent oxygenase superfamily protein
PA	qGhPA-c25	D06	Gh_D06G1299	AT1G11300	protein serine/threonine kinases;protein kinases;ATP binding;sugar binding;kinases;carbohydrate binding
PA	qGhPA-c25	D06	Gh_D06G1300	AT1G11300	protein serine/threonine kinases;protein kinases;ATP binding;sugar binding;kinases;carbohydrate binding
PA	qGhPA-c25	D06	Gh_D06G1301	AT1G11300	protein serine/threonine kinases;protein kinases;ATP binding;sugar binding;kinases;carbohydrate binding
PA	qGhPA-c25	D06	Gh_D06G1302	AT1G11300	protein serine/threonine kinases;protein kinases;ATP binding;sugar binding;kinases;carbohydrate binding
PA	qGhPA-c25	D06	Gh_D06G1303	AT4G23250	kinases;protein kinases
PA	qGhPA-c25	D06	Gh_D06G1304
PA	qGhPA-c25	D06	Gh_D06G1305	AT4G23310	cysteine-rich RLK (RECEPTOR-like protein kinase) 23
PA	qGhPA-c25	D06	Gh_D06G1306	AT4G05180	photosystem II subunit Q-2
PA	qGhPA-c25	D06	Gh_D06G1307	AT5G59900	Pentatricopeptide repeat (PPR) superfamily protein
PA	qGhPA-c25	D06	Gh_D06G1308	AT1G61667	Protein of unknown function, DUF538
PA	qGhPA-c25	D06	Gh_D06G1309	ATCG00780	ribosomal protein L14
PA	qGhPA-c25	D06	Gh_D06G1310	AT1G66510	AAR2 protein family
PA	qGhPA-c25	D06	Gh_D06G1311	AT1G11440
PA	qGhPA-c25	D06	Gh_D06G1312	AT3G22470	Pentatricopeptide repeat (PPR) superfamily protein
PA	qGhPA-c25	D06	Gh_D06G1313	AT1G11300	protein serine/threonine kinases;protein kinases;ATP binding;sugar binding;kinases;carbohydrate binding
PA	qGhPA-c25	D06	Gh_D06G1314	AT1G11300	protein serine/threonine kinases;protein kinases;ATP binding;sugar binding;kinases;carbohydrate binding
PA	qGhPA-c25	D06	Gh_D06G1315	AT1G21280
PA	qGhPA-c25	D06	Gh_D06G1316	AT1G24090	RNase H family protein
PA	qGhPA-c25	D06	Gh_D06G1317
PA	qGhPA-c25	D06	Gh_D06G1318	AT1G11300	protein serine/threonine kinases;protein kinases;ATP binding;sugar binding;kinases;carbohydrate binding
PA	qGhPA-c25	D06	Gh_D06G1319	AT2G38770	P-loop containing nucleoside triphosphate hydrolases superfamily protein
PA	qGhPA-c25	D06	Gh_D06G1320	AT2G38770	P-loop containing nucleoside triphosphate hydrolases superfamily protein
PA	qGhPA-c25	D06	Gh_D06G1321	AT4G27280	Calcium-binding EF-hand family protein
PA	qGhPA-c25	D06	Gh_D06G1322	ATMG00860	DNA/RNA polymerases superfamily protein
PA	qGhPA-c25	D06	Gh_D06G1323	AT4G19040	ENHANCED DISEASE RESISTANCE 2
PA	qGhPA-c25	D06	Gh_D06G1324	AT4G27310	B-box type zinc finger family protein
PA	qGhPA-c25	D06	Gh_D06G1325	AT3G53090	ubiquitin-protein ligase 7
PA	qGhPA-c25	D06	Gh_D06G1326	AT3G18100	myb domain protein 4r1
PA	qGhPA-c25	D06	Gh_D06G1327	AT3G51120	DNA binding;zinc ion binding;nucleic acid binding;nucleic acid binding
PA	qGhPA-c25	D06	Gh_D06G1328	AT4G03270	Cyclin D6;1
PA	qGhPA-c25	D06	Gh_D06G1329	AT4G05150	Octicosapeptide/Phox/Bem1p family protein
PA	qGhPA-c25	D06	Gh_D06G1330
PA	qGhPA-c25	D06	Gh_D06G1331
PA	qGhPA-c25	D06	Gh_D06G1332
PA	qGhPA-c25	D06	Gh_D06G1333
PA	qGhPA-c25	D06	Gh_D06G1334	AT1G43722
PA	qGhPA-c25	D06	Gh_D06G1335	AT4G05120	Major facilitator superfamily protein
PA	qGhPA-c25	D06	Gh_D06G1336	AT4G21440	MYB-like 102
PA	qGhPA-c25	D06	Gh_D06G1337	AT1G11260	sugar transporter 1
PA	qGhPA-c25	D06	Gh_D06G1338	AT1G61350	ARM repeat superfamily protein
PA	qGhPA-c25	D06	Gh_D06G1339	AT4G05020	NAD(P)H dehydrogenase B2
PA	qGhPA-c25	D06	Gh_D06G1340	AT1G07180	alternative NAD(P)H dehydrogenase 1
PA	qGhPA-c25	D06	Gh_D06G1341
PA	qGhPA-c25	D06	Gh_D06G1342
PA	qGhPA-c25	D06	Gh_D06G1343	AT5G54390	HAL2-like
PA	qGhPA-c25	D06	Gh_D06G1344	AT4G21620	glycine-rich protein
PA	qGhPA-c25	D06	Gh_D06G1345	AT1G61250	secretory carrier 3
PA	qGhPA-c25	D06	Gh_D06G1346	AT1G61250	secretory carrier 3
PA	qGhPA-c25	D06	Gh_D06G1347	AT1G61215	bromodomain 4
PA	qGhPA-c25	D06	Gh_D06G1348	AT1G11125
PA	qGhPA-c25	D06	Gh_D06G1349	AT1G11120
PA	qGhPA-c25	D06	Gh_D06G1350	AT1G61140	SNF2 domain-containing protein / helicase domain-containing protein / zinc finger protein-related
PA	qGhPA-c25	D06	Gh_D06G1351	AT1G11090	alpha/beta-Hydrolases superfamily protein
PA	qGhPA-c25	D06	Gh_D06G1352	AT1G11080	serine carboxypeptidase-like 31
PA	qGhPA-c25	D06	Gh_D06G1353	AT5G05800
PA	qGhPA-c25	D06	Gh_D06G1354	AT1G61105	Toll-Interleukin-Resistance (TIR) domain family protein
PA	qGhPA-c25	D06	Gh_D06G1355	AT1G62850	Class I peptide chain release factor
PA	qGhPA-c25	D06	Gh_D06G1356	AT4G04980
PA	qGhPA-c25	D06	Gh_D06G1357	AT4G00570	NAD-dependent malic enzyme 2
PA	qGhPA-c25	D06	Gh_D06G1358
PA	qGhPA-c25	D06	Gh_D06G1359	AT5G02280	SNARE-like superfamily protein
PA	qGhPA-c25	D06	Gh_D06G1360
PA	qGhPA-c25	D06	Gh_D06G1361	AT5G60200	TARGET OF MONOPTEROS 6
PA	qGhPA-c25	D06	Gh_D06G1362	AT4G17080	Histone H3 K4-specific methyltransferase SET7/9 family protein
PA	qGhPA-c25	D06	Gh_D06G1363	AT4G21660	proline-rich spliceosome-associated (PSP) family protein
PA	qGhPA-c25	D06	Gh_D06G1364	AT1G61050	alpha 1,4-glycosyltransferase family protein
PA	qGhPA-c25	D06	Gh_D06G1365	AT1G11060	WAPL (Wings apart-like protein regulation of heterochromatin) protein
PA	qGhPA-c25	D06	Gh_D06G1366	AT1G11300	protein serine/threonine kinases;protein kinases;ATP binding;sugar binding;kinases;carbohydrate binding
PA	qGhPA-c25	D06	Gh_D06G1367	AT3G26990	ENTH/VHS family protein
PR	qGhPR-c7	A07	Gh_A07G1724	AT4G16447
PR	qGhPR-c7	A07	Gh_A07G1725	AT2G05070	photosystem II light harvesting complex gene 2.2
PR	qGhPR-c7	A07	Gh_A07G1726	AT3G63380	ATPase E1-E2 type family protein / haloacid dehalogenase-like hydrolase family protein
PR	qGhPR-c7	A07	Gh_A07G1727	AT2G05120	Nucleoporin, Nup133/Nup155-like
PR	qGhPR-c7	A07	Gh_A07G1728	AT5G48170	F-box family protein
PR	qGhPR-c7	A07	Gh_A07G1729	AT5G48170	F-box family protein
PR	qGhPR-c7	A07	Gh_A07G1730	AT5G35770	Transducin/WD40 repeat-like superfamily protein
PR	qGhPR-c7	A07	Gh_A07G1731	AT3G13130
PR	qGhPR-c7	A07	Gh_A07G1732	AT3G13130
PR	qGhPR-c7	A07	Gh_A07G1733	AT2G05320	beta-1,2-N-acetylglucosaminyltransferase II
PR	qGhPR-c7	A07	Gh_A07G1734	AT2G05310
PR	qGhPR-c7	A07	Gh_A07G1735	AT4G16360	5\'-AMP-activated protein kinase beta-2 subunit protein
PR	qGhPR-c7	A07	Gh_A07G1736	AT4G16360	5\'-AMP-activated protein kinase beta-2 subunit protein
PR	qGhPR-c7	A07	Gh_A07G1737	AT2G04480
PR	qGhPR-c7	A07	Gh_A07G1738	AT4G14540	nuclear factor Y, subunit B3
PR	qGhPR-c7	A07	Gh_A07G1739
PR	qGhPR-c7	A07	Gh_A07G1740	AT2G07560	H(+)-ATPase 6
PR	qGhPR-c7	A07	Gh_A07G1741	AT4G12730	FASCICLIN-like arabinogalactan 2
PR	qGhPR-c7	A07	Gh_A07G1742	AT4G12730	FASCICLIN-like arabinogalactan 2
PR	qGhPR-c7	A07	Gh_A07G1743	AT5G47650	nudix hydrolase homolog 2
PR	qGhPR-c7	A07	Gh_A07G1744	AT5G05260	cytochrome p450 79a2
PR	qGhPR-c7	A07	Gh_A07G1745	AT3G07680	emp24/gp25L/p24 family/GOLD family protein
PR	qGhPR-c7	A07	Gh_A07G1746	AT2G04360
PR	qGhPR-c7	A07	Gh_A07G1747	AT2G04280
PR	qGhPR-c7	A07	Gh_A07G1748	AT1G03430	histidine-containing phosphotransfer factor 5
PR	qGhPR-c7	A07	Gh_A07G1749	AT5G63930	Leucine-rich repeat protein kinase family protein
PR	qGhPR-c7	A07	Gh_A07G1750	AT3G53240	receptor like protein 45
PR	qGhPR-c7	A07	Gh_A07G1751	AT2G42070	nudix hydrolase homolog 23
PR	qGhPR-c7	A07	Gh_A07G1752	AT2G04240	RING/U-box superfamily protein
PR	qGhPR-c7	A07	Gh_A07G1753	AT3G07650	CONSTANS-like 9
PR	qGhPR-c7	A07	Gh_A07G1754	AT3G07640
PR	qGhPR-c7	A07	Gh_A07G1755	AT2G04220	Plant protein of unknown function (DUF868)
PR	qGhPR-c7	A07	Gh_A07G1756	AT4G12680
PR	qGhPR-c7	A07	Gh_A07G1757	AT2G04160	Subtilisin-like serine endopeptidase family protein
PR	qGhPR-c7	A07	Gh_A07G1758	AT4G17170	RAB GTPase homolog B1C
PR	qGhPR-c7	A07	Gh_A07G1759	AT5G48300	ADP glucose pyrophosphorylase 1
PR	qGhPR-c7	A07	Gh_A07G1760	AT3G50810	Uncharacterised protein family (UPF0497)
PR	qGhPR-c7	A07	Gh_A07G1761
PR	qGhPR-c7	A07	Gh_A07G1762
PR	qGhPR-c7	A07	Gh_A07G1763
PR	qGhPR-c7	A07	Gh_A07G1764
PR	qGhPR-c7	A07	Gh_A07G1765	AT5G48310
PR	qGhPR-c7	A07	Gh_A07G1766	AT1G79430	Homeodomain-like superfamily protein
PR	qGhPR-c7	A07	Gh_A07G1767	AT4G12650	Endomembrane protein 70 protein family
PR	qGhPR-c7	A07	Gh_A07G1768	AT4G12760
PR	qGhPR-c7	A07	Gh_A07G1769	AT4G12780	Chaperone DnaJ-domain superfamily protein
PR	qGhPR-c7	A07	Gh_A07G1770	AT3G25520	ribosomal protein L5
PR	qGhPR-c7	A07	Gh_A07G1771	AT2G39780	ribonuclease 2
PR	qGhPR-c7	A07	Gh_A07G1772	AT5G12230
PR	qGhPR-c7	A07	Gh_A07G1773	AT5G48370	Thioesterase/thiol ester dehydrase-isomerase superfamily protein
PR	qGhPR-c7	A07	Gh_A07G1774	AT2G43820	UDP-glucosyltransferase 74F2
PR	qGhPR-c7	A07	Gh_A07G1775	AT5G07280	Leucine-rich repeat transmembrane protein kinase
PR	qGhPR-c7	A07	Gh_A07G1776	AT5G48385	FRIGIDA-like protein
PR	qGhPR-c7	A07	Gh_A07G1777	AT3G07520	glutamate receptor 1.4
PR	qGhPR-c7	A07	Gh_A07G1778	AT5G42740	Sugar isomerase (SIS) family protein
PR	qGhPR-c7	A07	Gh_A07G1779	AT5G48400	Glutamate receptor family protein
PR	qGhPR-c7	A07	Gh_A07G1780	AT3G07510
PR	qGhPR-c7	A07	Gh_A07G1781	AT4G12850	Far-red impaired responsive (FAR1) family protein
PR	qGhPR-c7	A07	Gh_A07G1782	AT3G07490	ARF-GAP domain 11
PR	qGhPR-c7	A07	Gh_A07G1783	AT3G22400	PLAT/LH2 domain-containing lipoxygenase family protein
PR	qGhPR-c7	A07	Gh_A07G1784	AT3G07470	Protein of unknown function, DUF538
PR	qGhPR-c7	A07	Gh_A07G1785	AT3G25410	Sodium Bile acid symporter family
PR	qGhPR-c7	A07	Gh_A07G1786	AT2G43060	ILI1 binding bHLH 1
PR	qGhPR-c7	A07	Gh_A07G1787	AT5G48500
PR	qGhPR-c7	A07	Gh_A07G1788	AT5G25280	serine-rich protein-related
PR	qGhPR-c7	A07	Gh_A07G1789	AT3G25400
PR	qGhPR-c7	A07	Gh_A07G1790	AT4G12970	stomagen
PR	qGhPR-c7	A07	Gh_A07G1791	AT3G07420	asparaginyl-tRNA synthetase 2
PR	qGhPR-c7	A07	Gh_A07G1792	AT5G48540	receptor-like protein kinase-related family protein
PR	qGhPR-c7	A07	Gh_A07G1793	AT1G05810	RAB GTPase homolog A5E
PR	qGhPR-c7	A07	Gh_A07G1794	AT1G04480	Ribosomal protein L14p/L23e family protein
PR	qGhPR-c7	A07	Gh_A07G1795	AT3G25290	Auxin-responsive family protein
PR	qGhPR-c7	A07	Gh_A07G1796	AT3G07390	auxin-responsive family protein
PR	qGhPR-c7	A07	Gh_A07G1797	AT3G25280	Major facilitator superfamily protein
PR	qGhPR-c7	A07	Gh_A07G1798	AT4G13000	AGC (cAMP-dependent, cGMP-dependent and protein kinase C) kinase family protein
PR	qGhPR-c7	A07	Gh_A07G1799	AT3G07360	plant U-box 9
PR	qGhPR-c7	A07	Gh_A07G1800	AT3G07340	basic helix-loop-helix (bHLH) DNA-binding superfamily protein
PR	qGhPR-c7	A07	Gh_A07G1801	AT3G25220	FK506-binding protein 15 kD-1
PR	qGhPR-c7	A07	Gh_A07G1802	AT3G07320	O-Glycosyl hydrolases family 17 protein
PR	qGhPR-c7	A07	Gh_A07G1803	AT4G13010	Oxidoreductase, zinc-binding dehydrogenase family protein
PR	qGhPR-c7	A07	Gh_A07G1804	AT4G13010	Oxidoreductase, zinc-binding dehydrogenase family protein
PR	qGhPR-c7	A07	Gh_A07G1805	AT4G13010	Oxidoreductase, zinc-binding dehydrogenase family protein
PR	qGhPR-c7	A07	Gh_A07G1806	AT4G13020	Protein kinase superfamily protein
PR	qGhPR-c7	A07	Gh_A07G1807	AT3G07270	GTP cyclohydrolase I
PR	qGhPR-c7	A07	Gh_A07G1808	AT3G25160	ER lumen protein retaining receptor family protein
PR	qGhPR-c7	A07	Gh_A07G1809	AT3G07250	nuclear transport factor 2 (NTF2) family protein / RNA recognition motif (RRM)-containing protein
PR	qGhPR-c7	A07	Gh_A07G1810	AT4G13040	Integrase-type DNA-binding superfamily protein
PR	qGhPR-c7	A07	Gh_A07G1811	AT5G24590	TCV-interacting protein
PR	qGhPR-c7	A07	Gh_A07G1812	AT3G07220	SMAD/FHA domain-containing protein
PR	qGhPR-c7	A07	Gh_A07G1813	AT1G67190	F-box/RNI-like superfamily protein
PR	qGhPR-c7	A07	Gh_A07G1814	AT1G48140	dolichol-phosphate mannosyltransferase-related
PR	qGhPR-c7	A07	Gh_A07G1815	AT3G07210
PR	qGhPR-c7	A07	Gh_A07G1816	AT5G48655	RING/U-box superfamily protein
PR	qGhPR-c7	A07	Gh_A07G1817	AT3G13430	RING/U-box superfamily protein
PR	qGhPR-c7	A07	Gh_A07G1818	AT3G25100	cell division cycle 45
PR	qGhPR-c7	A07	Gh_A07G1819	AT3G25100	cell division cycle 45
PR	qGhPR-c7	A07	Gh_A07G1820	AT3G25100	cell division cycle 45
PR	qGhPR-c7	A07	Gh_A07G1821	AT3G25100	cell division cycle 45
PR	qGhPR-c7	A07	Gh_A07G1822	AT3G25070	RPM1 interacting protein 4
PR	qGhPR-c7	A07	Gh_A07G1823	AT3G07190	B-cell receptor-associated protein 31-like
PR	qGhPR-c7	A07	Gh_A07G1824	AT4G33170	Tetratricopeptide repeat (TPR)-like superfamily protein
PR	qGhPR-c7	A07	Gh_A07G1825	AT3G07180	GPI transamidase component PIG-S-related
PR	qGhPR-c7	A07	Gh_A07G1826	AT3G07170	Sterile alpha motif (SAM) domain-containing protein
PR	qGhPR-c7	A07	Gh_A07G1827	AT1G04850	ubiquitin-associated (UBA)/TS-N domain-containing protein
PR	qGhPR-c7	A07	Gh_A07G1828	AT3G07170	Sterile alpha motif (SAM) domain-containing protein
PR	qGhPR-c7	A07	Gh_A07G1829	AT1G19485	Transducin/WD40 repeat-like superfamily protein
PR	qGhPR-c7	A07	Gh_A07G1830	AT5G48720	x-ray induced transcript 1
PR	qGhPR-c7	A07	Gh_A07G1831	AT3G07120	RING/U-box superfamily protein
PR	qGhPR-c7	A07	Gh_A07G1832
PR	qGhPR-c7	A07	Gh_A07G1833	AT4G13630	Protein of unknown function, DUF593
PR	qGhPR-c7	A07	Gh_A07G1834	AT3G24860	Homeodomain-like superfamily protein
PR	qGhPR-c7	A07	Gh_A07G1835	AT3G24870	Helicase/SANT-associated, DNA binding protein
PR	qGhPR-c7	A07	Gh_A07G1836	AT2G32720	cytochrome B5 isoform B
PR	qGhPR-c7	A07	Gh_A07G1837	AT5G48800	Phototropic-responsive NPH3 family protein
PR	qGhPR-c7	A07	Gh_A07G1838	AT2G32700	LEUNIG_homolog
PR	qGhPR-c7	A07	Gh_A07G1839	AT4G10260	pfkB-like carbohydrate kinase family protein
PR	qGhPR-c7	A07	Gh_A07G1840	AT5G48890	C2H2-like zinc finger protein
PR	qGhPR-c7	A07	Gh_A07G1841	AT4G13220
PR	qGhPR-c7	A07	Gh_A07G1842	AT4G29040	regulatory particle AAA-ATPase 2A
PR	qGhPR-c7	A07	Gh_A07G1843	AT2G20180	phytochrome interacting factor 3-like 5
PR	qGhPR-c7	A07	Gh_A07G1844	AT3G15020	Lactate/malate dehydrogenase family protein
PR	qGhPR-c7	A07	Gh_A07G1845	AT5G26594	response regulator 24
PR	qGhPR-c7	A07	Gh_A07G1846	AT5G26594	response regulator 24
PR	qGhPR-c7	A07	Gh_A07G1847	AT2G20190	CLIP-associated protein
PR	qGhPR-c7	A07	Gh_A07G1848	AT4G28780	GDSL-like Lipase/Acylhydrolase superfamily protein
PR	qGhPR-c7	A07	Gh_A07G1849	AT4G28780	GDSL-like Lipase/Acylhydrolase superfamily protein
PR	qGhPR-c7	A07	Gh_A07G1850	AT2G20260	photosystem I subunit E-2
PR	qGhPR-c7	A07	Gh_A07G1851	AT4G28740
PR	qGhPR-c7	A07	Gh_A07G1852	AT4G28730	Glutaredoxin family protein
PR	qGhPR-c7	A07	Gh_A07G1853	AT4G28720	Flavin-binding monooxygenase family protein
PR	qGhPR-c7	A07	Gh_A07G1854	AT4G28706	pfkB-like carbohydrate kinase family protein
PR	qGhPR-c7	A07	Gh_A07G1855	AT3G04300	RmlC-like cupins superfamily protein
PR	qGhPR-c7	A07	Gh_A07G1856	AT5G43940	GroES-like zinc-binding dehydrogenase family protein
PR	qGhPR-c7	A07	Gh_A07G1857
PR	qGhPR-c7	A07	Gh_A07G1858
PR	qGhPR-c7	A07	Gh_A07G1859
PR	qGhPR-c7	A07	Gh_A07G1860
PR	qGhPR-c7	A07	Gh_A07G1861	AT2G20320	DENN (AEX-3) domain-containing protein
PR	qGhPR-c7	A07	Gh_A07G1862	AT2G20330	Transducin/WD40 repeat-like superfamily protein
PR	qGhPR-c7	A07	Gh_A07G1863	AT4G28650	Leucine-rich repeat transmembrane protein kinase family protein
PR	qGhPR-c7	A07	Gh_A07G1864	AT5G43980	plasmodesmata-located protein 1
PR	qGhPR-c7	A07	Gh_A07G1865	AT5G43970	translocase of outer membrane 22-V
PR	qGhPR-c7	A07	Gh_A07G1866	AT1G04080	Tetratricopeptide repeat (TPR)-like superfamily protein
PR	qGhPR-c7	A07	Gh_A07G1867	AT3G48520	cytochrome P450, family 94, subfamily B, polypeptide 3
PR	qGhPR-c7	A07	Gh_A07G1868	AT1G04530	Tetratricopeptide repeat (TPR)-like superfamily protein
PR	qGhPR-c7	A07	Gh_A07G1869	AT5G62290	nucleotide-sensitive chloride conductance regulator (ICln) family protein
PR	qGhPR-c7	A07	Gh_A07G1870	AT4G21750	Homeobox-leucine zipper family protein / lipid-binding START domain-containing protein
PR	qGhPR-c7	A07	Gh_A07G1871	AT5G44030	cellulose synthase A4
PR	qGhPR-c7	A07	Gh_A07G1872	AT5G44070	phytochelatin synthase 1 (PCS1)
PR	qGhPR-c7	A07	Gh_A07G1873	AT5G46050	peptide transporter 3
PR	qGhPR-c7	A07	Gh_A07G1874	AT1G04020	breast cancer associated RING 1
PR	qGhPR-c7	A07	Gh_A07G1875	AT3G28880	Ankyrin repeat family protein
PR	qGhPR-c7	A07	Gh_A07G1876	AT3G28910	myb domain protein 30
PR	qGhPR-c7	A07	Gh_A07G1877	AT3G28917	mini zinc finger 2
PR	qGhPR-c7	A07	Gh_A07G1878	AT3G01180	starch synthase 2
PR	qGhPR-c7	A07	Gh_A07G1879	AT3G60540	Preprotein translocase Sec, Sec61-beta subunit protein
PR	qGhPR-c7	A07	Gh_A07G1880	AT5G25120	ytochrome p450, family 71, subfamily B, polypeptide 11
PR	qGhPR-c7	A07	Gh_A07G1881	AT3G29030	expansin A5
PR	qGhPR-c7	A07	Gh_A07G1882	AT3G29034
PR	qGhPR-c7	A07	Gh_A07G1883	AT3G09040	Pentatricopeptide repeat (PPR) superfamily protein
PR	qGhPR-c7	A07	Gh_A07G1884	AT3G01120	Pyridoxal phosphate (PLP)-dependent transferases superfamily protein
PR	qGhPR-c12	A12	Gh_A12G0604	AT5G49610	F-box family protein
PR	qGhPR-c12	A12	Gh_A12G0605	AT5G66740	Protein of unknown function (DUF620)
PR	qGhPR-c12	A12	Gh_A12G0606	AT4G31850	proton gradient regulation 3
PR	qGhPR-c12	A12	Gh_A12G0607	AT4G36690	U2 snRNP auxilliary factor, large subunit, splicing factor
PR	qGhPR-c12	A12	Gh_A12G0608	AT4G36730	G-box binding factor 1
PR	qGhPR-c12	A12	Gh_A12G0609	AT4G36750	Quinone reductase family protein
PR	qGhPR-c12	A12	Gh_A12G0610	AT4G36760	aminopeptidase P1
PR	qGhPR-c15	D01	Gh_D01G0093	AT1G47530	MATE efflux family protein
PR	qGhPR-c19	D05	Gh_D05G3565	AT1G50660
PR	qGhPR-c25	D06	Gh_D06G1298	AT3G18210	2-oxoglutarate (2OG) and Fe(II)-dependent oxygenase superfamily protein
PR	qGhPR-c25	D06	Gh_D06G1299	AT1G11300	protein serine/threonine kinases;protein kinases;ATP binding;sugar binding;kinases;carbohydrate binding
PR	qGhPR-c25	D06	Gh_D06G1300	AT1G11300	protein serine/threonine kinases;protein kinases;ATP binding;sugar binding;kinases;carbohydrate binding
PR	qGhPR-c25	D06	Gh_D06G1301	AT1G11300	protein serine/threonine kinases;protein kinases;ATP binding;sugar binding;kinases;carbohydrate binding
PR	qGhPR-c25	D06	Gh_D06G1302	AT1G11300	protein serine/threonine kinases;protein kinases;ATP binding;sugar binding;kinases;carbohydrate binding
PR	qGhPR-c25	D06	Gh_D06G1303	AT4G23250	kinases;protein kinases
PR	qGhPR-c25	D06	Gh_D06G1304
PR	qGhPR-c25	D06	Gh_D06G1305	AT4G23310	cysteine-rich RLK (RECEPTOR-like protein kinase) 23
PR	qGhPR-c25	D06	Gh_D06G1306	AT4G05180	photosystem II subunit Q-2
PR	qGhPR-c25	D06	Gh_D06G1307	AT5G59900	Pentatricopeptide repeat (PPR) superfamily protein
PR	qGhPR-c25	D06	Gh_D06G1308	AT1G61667	Protein of unknown function, DUF538
PR	qGhPR-c25	D06	Gh_D06G1309	ATCG00780	ribosomal protein L14
PR	qGhPR-c25	D06	Gh_D06G1310	AT1G66510	AAR2 protein family
PR	qGhPR-c25	D06	Gh_D06G1311	AT1G11440
PR	qGhPR-c25	D06	Gh_D06G1312	AT3G22470	Pentatricopeptide repeat (PPR) superfamily protein
PR	qGhPR-c25	D06	Gh_D06G1313	AT1G11300	protein serine/threonine kinases;protein kinases;ATP binding;sugar binding;kinases;carbohydrate binding
PR	qGhPR-c25	D06	Gh_D06G1314	AT1G11300	protein serine/threonine kinases;protein kinases;ATP binding;sugar binding;kinases;carbohydrate binding
PR	qGhPR-c25	D06	Gh_D06G1315	AT1G21280
PR	qGhPR-c25	D06	Gh_D06G1316	AT1G24090	RNase H family protein
PR	qGhPR-c25	D06	Gh_D06G1317
PR	qGhPR-c25	D06	Gh_D06G1318	AT1G11300	protein serine/threonine kinases;protein kinases;ATP binding;sugar binding;kinases;carbohydrate binding
PR	qGhPR-c25	D06	Gh_D06G1319	AT2G38770	P-loop containing nucleoside triphosphate hydrolases superfamily protein
PR	qGhPR-c25	D06	Gh_D06G1320	AT2G38770	P-loop containing nucleoside triphosphate hydrolases superfamily protein
PR	qGhPR-c25	D06	Gh_D06G1321	AT4G27280	Calcium-binding EF-hand family protein
PR	qGhPR-c25	D06	Gh_D06G1322	ATMG00860	DNA/RNA polymerases superfamily protein
PR	qGhPR-c25	D06	Gh_D06G1323	AT4G19040	ENHANCED DISEASE RESISTANCE 2
PR	qGhPR-c25	D06	Gh_D06G1324	AT4G27310	B-box type zinc finger family protein
PR	qGhPR-c25	D06	Gh_D06G1325	AT3G53090	ubiquitin-protein ligase 7
PR	qGhPR-c25	D06	Gh_D06G1326	AT3G18100	myb domain protein 4r1
PR	qGhPR-c25	D06	Gh_D06G1327	AT3G51120	DNA binding;zinc ion binding;nucleic acid binding;nucleic acid binding
PR	qGhPR-c25	D06	Gh_D06G1328	AT4G03270	Cyclin D6;1
PR	qGhPR-c25	D06	Gh_D06G1329	AT4G05150	Octicosapeptide/Phox/Bem1p family protein
PR	qGhPR-c25	D06	Gh_D06G1330
PR	qGhPR-c25	D06	Gh_D06G1331
PR	qGhPR-c25	D06	Gh_D06G1332
PR	qGhPR-c25	D06	Gh_D06G1333
PR	qGhPR-c25	D06	Gh_D06G1334	AT1G43722
PR	qGhPR-c25	D06	Gh_D06G1335	AT4G05120	Major facilitator superfamily protein
PR	qGhPR-c25	D06	Gh_D06G1336	AT4G21440	MYB-like 102
PR	qGhPR-c25	D06	Gh_D06G1337	AT1G11260	sugar transporter 1
PR	qGhPR-c25	D06	Gh_D06G1338	AT1G61350	ARM repeat superfamily protein
PR	qGhPR-c25	D06	Gh_D06G1339	AT4G05020	NAD(P)H dehydrogenase B2
PR	qGhPR-c25	D06	Gh_D06G1340	AT1G07180	alternative NAD(P)H dehydrogenase 1
PR	qGhPR-c25	D06	Gh_D06G1341
PR	qGhPR-c25	D06	Gh_D06G1342
PR	qGhPR-c25	D06	Gh_D06G1343	AT5G54390	HAL2-like
PR	qGhPR-c25	D06	Gh_D06G1344	AT4G21620	glycine-rich protein
PR	qGhPR-c25	D06	Gh_D06G1345	AT1G61250	secretory carrier 3
PR	qGhPR-c25	D06	Gh_D06G1346	AT1G61250	secretory carrier 3
PR	qGhPR-c25	D06	Gh_D06G1347	AT1G61215	bromodomain 4
PR	qGhPR-c25	D06	Gh_D06G1348	AT1G11125
PR	qGhPR-c25	D06	Gh_D06G1349	AT1G11120
PR	qGhPR-c25	D06	Gh_D06G1350	AT1G61140	SNF2 domain-containing protein / helicase domain-containing protein / zinc finger protein-related
PR	qGhPR-c25	D06	Gh_D06G1351	AT1G11090	alpha/beta-Hydrolases superfamily protein
PR	qGhPR-c25	D06	Gh_D06G1352	AT1G11080	serine carboxypeptidase-like 31
PR	qGhPR-c25	D06	Gh_D06G1353	AT5G05800
PR	qGhPR-c25	D06	Gh_D06G1354	AT1G61105	Toll-Interleukin-Resistance (TIR) domain family protein
PR	qGhPR-c25	D06	Gh_D06G1355	AT1G62850	Class I peptide chain release factor
PR	qGhPR-c25	D06	Gh_D06G1356	AT4G04980
PR	qGhPR-c25	D06	Gh_D06G1357	AT4G00570	NAD-dependent malic enzyme 2
PR	qGhPR-c25	D06	Gh_D06G1358
PR	qGhPR-c25	D06	Gh_D06G1359	AT5G02280	SNARE-like superfamily protein
PR	qGhPR-c25	D06	Gh_D06G1360
PR	qGhPR-c25	D06	Gh_D06G1361	AT5G60200	TARGET OF MONOPTEROS 6
PR	qGhPR-c25	D06	Gh_D06G1362	AT4G17080	Histone H3 K4-specific methyltransferase SET7/9 family protein
PR	qGhPR-c25	D06	Gh_D06G1363	AT4G21660	proline-rich spliceosome-associated (PSP) family protein
PR	qGhPR-c25	D06	Gh_D06G1364	AT1G61050	alpha 1,4-glycosyltransferase family protein
PR	qGhPR-c25	D06	Gh_D06G1365	AT1G11060	WAPL (Wings apart-like protein regulation of heterochromatin) protein
PR	qGhPR-c25	D06	Gh_D06G1366	AT1G11300	protein serine/threonine kinases;protein kinases;ATP binding;sugar binding;kinases;carbohydrate binding
PR	qGhPR-c25	D06	Gh_D06G1367	AT3G26990	ENTH/VHS family protein
PR	qGhPR-c25	D06	Gh_D06G1368	AT2G47960
PR	qGhPR-c25	D06	Gh_D06G1369	AT5G53750	CBS domain-containing protein
PR	qGhPR-c25	D06	Gh_D06G1370
PR	qGhPR-c25	D06	Gh_D06G1371	AT4G04930	fatty acid desaturase family protein
PR	qGhPR-c25	D06	Gh_D06G1372	AT4G21720
PR	qGhPR-c25	D06	Gh_D06G1373
PR	qGhPR-c25	D06	Gh_D06G1374	AT4G13650	Pentatricopeptide repeat (PPR) superfamily protein
PR	qGhPR-c25	D06	Gh_D06G1375	AT2G33770	phosphate 2
PR	qGhPR-c25	D06	Gh_D06G1376	AT4G30930	Ribosomal protein L21
PR	qGhPR-c25	D06	Gh_D06G1377
PR	qGhPR-c25	D06	Gh_D06G1378	AT4G04910	AAA-type ATPase family protein
PR	qGhPR-c25	D06	Gh_D06G1379	AT1G53035
PR	qGhPR-c25	D06	Gh_D06G1380	AT1G28240	Protein of unknown function (DUF616)
PR	qGhPR-c25	D06	Gh_D06G1381	AT2G27460	sec23/sec24 transport family protein
PR	qGhPR-c25	D06	Gh_D06G1382	AT4G04960	Concanavalin A-like lectin protein kinase family protein
PR	qGhPR-c25	D06	Gh_D06G1383
PR	qGhPR-c25	D06	Gh_D06G1384	AT4G20970	basic helix-loop-helix (bHLH) DNA-binding superfamily protein
PR	qGhPR-c25	D06	Gh_D06G1385	AT4G20980	Eukaryotic translation initiation factor 3 subunit 7 (eIF-3)
PR	qGhPR-c25	D06	Gh_D06G1386	AT1G28290	arabinogalactan protein 31
PR	qGhPR-c25	D06	Gh_D06G1387	AT1G28280	VQ motif-containing protein
PR	qGhPR-c25	D06	Gh_D06G1388	AT1G28270	ralf-like 4
PR	qGhPR-c25	D06	Gh_D06G1389	AT2G45660	AGAMOUS-like 20
PR	qGhPR-c25	D06	Gh_D06G1390	AT1G28270	ralf-like 4
PR	qGhPR-c25	D06	Gh_D06G1391	AT3G23980	BLISTER
PR	qGhPR-c25	D06	Gh_D06G1392	AT2G48060
PR	qGhPR-c25	D06	Gh_D06G1393	AT1G28260	Telomerase activating protein Est1
PR	qGhPR-c25	D06	Gh_D06G1394
PR	qGhPR-c25	D06	Gh_D06G1395	AT1G28310	Dof-type zinc finger DNA-binding family protein
PR	qGhPR-c25	D06	Gh_D06G1396	AT2G33820	Mitochondrial substrate carrier family protein
PR	qGhPR-c25	D06	Gh_D06G1397	AT1G28320	protease-related
PR	qGhPR-c25	D06	Gh_D06G1398
PR	qGhPR-c25	D06	Gh_D06G1399	AT5G44280	RING 1A
PR	qGhPR-c25	D06	Gh_D06G1400	AT1G28330	dormancy-associated protein-like 1
PR	qGhPR-c26	D12	Gh_D12G1160	AT1G32640	Basic helix-loop-helix (bHLH) DNA-binding family protein
PR	qGhPR-c26	D12	Gh_D12G1161	AT1G32640	Basic helix-loop-helix (bHLH) DNA-binding family protein
PR	qGhPR-c26	D12	Gh_D12G1162	AT4G00850	GRF1-interacting factor 3
PR	qGhPR-c26	D12	Gh_D12G1163	AT1G01120	3-ketoacyl-CoA synthase 1
PR	qGhPR-c26	D12	Gh_D12G1164	AT2G46760	D-arabinono-1,4-lactone oxidase family protein
PR	qGhPR-c26	D12	Gh_D12G1165	AT5G46970	Plant invertase/pectin methylesterase inhibitor superfamily protein
PR	qGhPR-c26	D12	Gh_D12G1166	AT2G46760	D-arabinono-1,4-lactone oxidase family protein
PR	qGhPR-c26	D12	Gh_D12G1167	AT2G46760	D-arabinono-1,4-lactone oxidase family protein
PR	qGhPR-c26	D12	Gh_D12G1168	AT4G00820	IQ-domain 17
PR	qGhPR-c26	D12	Gh_D12G1169	AT2G46770	NAC (No Apical Meristem) domain transcriptional regulator superfamily protein
PR	qGhPR-c26	D12	Gh_D12G1170	AT3G61930
PR	qGhPR-c26	D12	Gh_D12G1171	AT4G00810	60S acidic ribosomal protein family
PR	qGhPR-c26	D12	Gh_D12G1172
PR	qGhPR-c26	D12	Gh_D12G1173	AT4G00800	transducin family protein / WD-40 repeat family protein
PR	qGhPR-c26	D12	Gh_D12G1174	AT1G01090	pyruvate dehydrogenase E1 alpha
PR	qGhPR-c26	D12	Gh_D12G1175	AT4G31850	proton gradient regulation 3
PR	qGhPR-c26	D12	Gh_D12G1176
PR	qGhPR-c26	D12	Gh_D12G1177
PR	qGhPR-c26	D12	Gh_D12G1178	AT1G01090	pyruvate dehydrogenase E1 alpha
PR	qGhPR-c26	D12	Gh_D12G1179	AT1G01090	pyruvate dehydrogenase E1 alpha
PR	qGhPR-c26	D12	Gh_D12G1180	AT4G01410	Late embryogenesis abundant (LEA) hydroxyproline-rich glycoprotein family
PR	qGhPR-c26	D12	Gh_D12G1181	AT3G43430	RING/U-box superfamily protein
PR	qGhPR-c26	D12	Gh_D12G1182	AT2G46800	zinc transporter of Arabidopsis thaliana
PR	qGhPR-c26	D12	Gh_D12G1183	AT5G54160	O-methyltransferase 1
PR	qGhPR-c26	D12	Gh_D12G1184	AT1G01060	Homeodomain-like superfamily protein
PR	qGhPR-c26	D12	Gh_D12G1185	AT1G01060	Homeodomain-like superfamily protein
PR	qGhPR-c26	D12	Gh_D12G1186	AT2G46850	Protein kinase superfamily protein
PR	qGhPR-c26	D12	Gh_D12G1187	AT1G01050	pyrophosphorylase 1
PR	qGhPR-c26	D12	Gh_D12G1188	AT2G01220	Nucleotidylyl transferase superfamily protein
PR	qGhPR-c26	D12	Gh_D12G1189	AT2G46870	AP2/B3-like transcriptional factor family protein
PR	qGhPR-c26	D12	Gh_D12G1190	AT3G30340	nodulin MtN21 /EamA-like transporter family protein
PR	qGhPR-c26	D12	Gh_D12G1191	AT4G01575	serine protease inhibitor, Kazal-type family protein
PR	qGhPR-c26	D12	Gh_D12G1192	AT1G80290	Nucleotide-diphospho-sugar transferases superfamily protein
PR	qGhPR-c26	D12	Gh_D12G1193	AT5G63140	purple acid phosphatase 29
PR	qGhPR-c26	D12	Gh_D12G1194	AT2G46890	Protein of unknown function (DUF1295)
PR	qGhPR-c26	D12	Gh_D12G1195	AT2G46900
PR	qGhPR-c26	D12	Gh_D12G1196	AT3G62000	S-adenosyl-L-methionine-dependent methyltransferases superfamily protein
PR	qGhPR-c26	D12	Gh_D12G1197	AT2G46915	Protein of unknown function (DUF3754)
PR	qGhPR-c26	D12	Gh_D12G1198	AT5G03050
PR	qGhPR-c26	D12	Gh_D12G1199	AT3G62020	germin-like protein 10
PR	qGhPR-c26	D12	Gh_D12G1200	AT2G46930	Pectinacetylesterase family protein
PR	qGhPR-c26	D12	Gh_D12G1201	AT2G46940
PR	qGhPR-c26	D12	Gh_D12G1202	AT4G01680	myb domain protein 55
PR	qGhPR-c26	D12	Gh_D12G1203	AT1G69410	eukaryotic elongation factor 5A-3
PR	qGhPR-c26	D12	Gh_D12G1204	AT5G40460
PR	qGhPR-c26	D12	Gh_D12G1205	AT3G62080	SNF7 family protein
PR	qGhPR-c26	D12	Gh_D12G1206	AT3G62100	indole-3-acetic acid inducible 30
PR	qGhPR-c26	D12	Gh_D12G1207	AT4G01720	WRKY family transcription factor
PR	qGhPR-c26	D12	Gh_D12G1208	AT4G01730	DHHC-type zinc finger family protein
PR	qGhPR-c26	D12	Gh_D12G1209	AT3G62110	Pectin lyase-like superfamily protein
PR	qGhPR-c26	D12	Gh_D12G1210	AT4G01800	Albino or Glassy Yellow 1
PR	qGhPR-c26	D12	Gh_D12G1211	AT3G62120	Class II aaRS and biotin synthetases superfamily protein
PR	qGhPR-c26	D12	Gh_D12G1212	AT4G01810	Sec23/Sec24 protein transport family protein
PR	qGhPR-c26	D12	Gh_D12G1213	AT4G01820	P-glycoprotein 3
PR	qGhPR-c26	D12	Gh_D12G1214	AT3G05010	Protein of unknown function, transmembrane-40
PR	qGhPR-c26	D12	Gh_D12G1215	AT4G01830	P-glycoprotein 5
PR	qGhPR-c26	D12	Gh_D12G1216	AT2G47010
PR	qGhPR-c26	D12	Gh_D12G1217	AT2G47010
PR	qGhPR-c26	D12	Gh_D12G1218	AT3G62200	Putative endonuclease or glycosyl hydrolase
PR	qGhPR-c26	D12	Gh_D12G1219	AT3G62220	Protein kinase superfamily protein
PR	qGhPR-c26	D12	Gh_D12G1220	AT2G47070	squamosa promoter binding protein-like 1
PR	qGhPR-c26	D12	Gh_D12G1221	AT2G39640	glycosyl hydrolase family 17 protein
PR	qGhPR-c26	D12	Gh_D12G1222	AT1G02500	S-adenosylmethionine synthetase 1
SA	qGhSA-c3	A03	Gh_A03G0131	AT4G11450	Protein of unknown function (DUF3527)
SA	qGhSA-c3	A03	Gh_A03G0132	AT1G63640	P-loop nucleoside triphosphate hydrolases superfamily protein with CH (Calponin Homology) domain
SA	qGhSA-c3	A03	Gh_A03G0133
SA	qGhSA-c3	A03	Gh_A03G0134	AT4G23330
SA	qGhSA-c3	A03	Gh_A03G0135	AT1G63660	GMP synthase (glutamine-hydrolyzing), putative / glutamine amidotransferase, putative
SA	qGhSA-c3	A03	Gh_A03G0136	AT1G63680	acid-amino acid ligases;ligases;ATP binding;ATP binding;ligases
SA	qGhSA-c3	A03	Gh_A03G0137	AT1G63690	SIGNAL PEPTIDE PEPTIDASE-LIKE 2
SA	qGhSA-c3	A03	Gh_A03G0138	AT4G00430	plasma membrane intrinsic protein 1;4
SA	qGhSA-c3	A03	Gh_A03G0139	AT4G11410	NAD(P)-binding Rossmann-fold superfamily protein
SA	qGhSA-c3	A03	Gh_A03G0140	AT5G50100	Putative thiol-disulphide oxidoreductase DCC
SA	qGhSA-c3	A03	Gh_A03G0141	AT4G25620	hydroxyproline-rich glycoprotein family protein
SA	qGhSA-c3	A03	Gh_A03G0142	AT1G63770	Peptidase M1 family protein
SA	qGhSA-c3	A03	Gh_A03G0143	AT1G63800	ubiquitin-conjugating enzyme 5
SA	qGhSA-c3	A03	Gh_A03G0144	AT5G41350	RING/U-box superfamily protein
SA	qGhSA-c3	A03	Gh_A03G0145	AT4G37640	calcium ATPase 2
SA	qGhSA-c3	A03	Gh_A03G0146	AT1G19330
SA	qGhSA-c3	A03	Gh_A03G0147	AT4G23460	Adaptin family protein
SA	qGhSA-c13	A13	Gh_A13G0450
SA	qGhSA-c13	A13	Gh_A13G0451
SA	qGhSA-c13	A13	Gh_A13G0452	AT3G17900
SA	qGhSA-c13	A13	Gh_A13G0453
SA	qGhSA-c13	A13	Gh_A13G0454
SA	qGhSA-c13	A13	Gh_A13G0455	AT5G15080	Protein kinase superfamily protein
SA	qGhSA-c13	A13	Gh_A13G0456	AT1G07040
SA	qGhSA-c13	A13	Gh_A13G0457
SA	qGhSA-c13	A13	Gh_A13G0458	AT3G25860	2-oxoacid dehydrogenases acyltransferase family protein
SA	qGhSA-c13	A13	Gh_A13G0459	AT1G68570	Major facilitator superfamily protein
SA	qGhSA-c13	A13	Gh_A13G0460	AT3G02540	Rad23 UV excision repair protein family
SA	qGhSA-c13	A13	Gh_A13G0461	AT4G05320	polyubiquitin 10
SA	qGhSA-c13	A13	Gh_A13G0462	AT3G02540	Rad23 UV excision repair protein family
SA	qGhSA-c13	A13	Gh_A13G0463	AT3G02540	Rad23 UV excision repair protein family
SA	qGhSA-c13	A13	Gh_A13G0464	AT1G13360
SA	qGhSA-c13	A13	Gh_A13G0465
SA	qGhSA-c13	A13	Gh_A13G0466	AT4G29090	Ribonuclease H-like superfamily protein
SA	qGhSA-c13	A13	Gh_A13G0467	AT1G68552	conserved peptide upstream open reading frame 53
SA	qGhSA-c13	A13	Gh_A13G0468	AT3G25890	Integrase-type DNA-binding superfamily protein
SA	qGhSA-c13	A13	Gh_A13G0469	AT5G53970	Tyrosine transaminase family protein
SA	qGhSA-c13	A13	Gh_A13G0470	AT2G20635	ATP binding;protein kinases;protein serine/threonine kinases
SA	qGhSA-c13	A13	Gh_A13G0471	AT2G20680	Glycosyl hydrolase superfamily protein
SA	qGhSA-c13	A13	Gh_A13G0472	AT4G03550	glucan synthase-like 5
SA	qGhSA-c13	A13	Gh_A13G0473	AT4G28260
SA	qGhSA-c13	A13	Gh_A13G0474	AT2G20725	CAAX amino terminal protease family protein
SA	qGhSA-c13	A13	Gh_A13G0475	AT1G03650	Acyl-CoA N-acyltransferases (NAT) superfamily protein
SA	qGhSA-c13	A13	Gh_A13G0476
SA	qGhSA-c13	A13	Gh_A13G0477	AT2G20770	GCR2-like 2
SA	qGhSA-c13	A13	Gh_A13G0478	AT3G51000	alpha/beta-Hydrolases superfamily protein
SA	qGhSA-c13	A13	Gh_A13G0479	AT1G52870	Peroxisomal membrane 22 kDa (Mpv17/PMP22) family protein
SA	qGhSA-c13	A13	Gh_A13G0480	AT4G03400	Auxin-responsive GH3 family protein
SA	qGhSA-c13	A13	Gh_A13G0481	AT1G11120
SA	qGhSA-c13	A13	Gh_A13G0482	AT2G20860	lipoic acid synthase 1
SA	qGhSA-c13	A13	Gh_A13G0483	AT2G20840	Secretory carrier membrane protein (SCAMP) family protein
SA	qGhSA-c13	A13	Gh_A13G0484	AT1G69350	Tetratricopeptide repeat (TPR)-like superfamily protein
SA	qGhSA-c13	A13	Gh_A13G0485	AT2G20820
SA	qGhSA-c13	A13	Gh_A13G0486	AT4G28210	embryo defective 1923
SA	qGhSA-c13	A13	Gh_A13G0487	AT4G21450	PapD-like superfamily protein
SA	qGhSA-c13	A13	Gh_A13G0488
SA	qGhSA-c13	A13	Gh_A13G0489	AT4G10265	Wound-responsive family protein
SA	qGhSA-c13	A13	Gh_A13G0490	AT5G44250	Protein of unknown function DUF829, transmembrane 53
SA	qGhSA-c13	A13	Gh_A13G0491	AT2G20900	diacylglycerol kinase 5
SA	qGhSA-c13	A13	Gh_A13G0492	AT4G05120	Major facilitator superfamily protein
SA	qGhSA-c13	A13	Gh_A13G0493	AT4G03270	Cyclin D6;1
SA	qGhSA-c13	A13	Gh_A13G0494	AT5G11510	myb domain protein 3r-4
SA	qGhSA-c13	A13	Gh_A13G0495	AT1G11360	Adenine nucleotide alpha hydrolases-like superfamily protein
SA	qGhSA-c13	A13	Gh_A13G0496	AT4G27310	B-box type zinc finger family protein
SA	qGhSA-c13	A13	Gh_A13G0497	AT4G27280	Calcium-binding EF-hand family protein
SA	qGhSA-c13	A13	Gh_A13G0498	AT4G03220	Protein with RNI-like/FBD-like domains
SA	qGhSA-c13	A13	Gh_A13G0499	AT5G57100	Nucleotide/sugar transporter family protein
SA	qGhSA-c13	A13	Gh_A13G0500	AT4G03210	xyloglucan endotransglucosylase/hydrolase 9
SA	qGhSA-c13	A13	Gh_A13G0501	AT3G49950	GRAS family transcription factor
SA	qGhSA-c13	A13	Gh_A13G0502	AT5G11510	myb domain protein 3r-4
SA	qGhSA-c13	A13	Gh_A13G0503	AT1G11360	Adenine nucleotide alpha hydrolases-like superfamily protein
SA	qGhSA-c13	A13	Gh_A13G0504	AT3G21880	B-box type zinc finger protein with CCT domain
SA	qGhSA-c13	A13	Gh_A13G0505	AT1G02130	RAS 5
SA	qGhSA-c13	A13	Gh_A13G0506	AT1G05270	TraB family protein
SA	qGhSA-c13	A13	Gh_A13G0507	AT2G42490	Copper amine oxidase family protein
SA	qGhSA-c13	A13	Gh_A13G0508	AT3G19780
SA	qGhSA-c13	A13	Gh_A13G0509	AT1G65730	YELLOW STRIPE like 7
SA	qGhSA-c13	A13	Gh_A13G0510	AT3G19760	eukaryotic initiation factor 4A-III
SA	qGhSA-c13	A13	Gh_A13G0511	AT3G19760	eukaryotic initiation factor 4A-III
SA	qGhSA-c13	A13	Gh_A13G0512	AT5G37600	glutamine synthase clone R1
SA	qGhSA-c13	A13	Gh_A13G0513	AT3G18610	nucleolin like 2
SA	qGhSA-c13	A13	Gh_A13G0514	AT5G23130	Peptidoglycan-binding LysM domain-containing protein
SA	qGhSA-c13	A13	Gh_A13G0515	AT5G23140	nuclear-encoded CLP protease P7
SA	qGhSA-c13	A13	Gh_A13G0516	AT3G23390	Zinc-binding ribosomal protein family protein
SA	qGhSA-c13	A13	Gh_A13G0517	AT1G17330	Metal-dependent phosphohydrolase
SA	qGhSA-c13	A13	Gh_A13G0518	AT5G23190	cytochrome P450, family 86, subfamily B, polypeptide 1
SA	qGhSA-c13	A13	Gh_A13G0519	AT5G23200
SA	qGhSA-c13	A13	Gh_A13G0520	AT5G23210	serine carboxypeptidase-like 34
SA	qGhSA-c17	D03	Gh_D03G1395	AT4G20140	Leucine-rich repeat transmembrane protein kinase
SA	qGhSA-c17	D03	Gh_D03G1396	AT3G09510	Ribonuclease H-like superfamily protein
SA	qGhSA-c17	D03	Gh_D03G1397	AT5G58270	ABC transporter of the mitochondrion 3
SA	qGhSA-c17	D03	Gh_D03G1398	AT5G51340	Tetratricopeptide repeat (TPR)-like superfamily protein
SA	qGhSA-c17	D03	Gh_D03G1399	AT5G58250
SA	qGhSA-c17	D03	Gh_D03G1400	AT2G18890	Protein kinase superfamily protein
SA	qGhSA-c17	D03	Gh_D03G1401
SA	qGhSA-c17	D03	Gh_D03G1402	AT5G38420	Ribulose bisphosphate carboxylase (small chain) family protein
SA	qGhSA-c17	D03	Gh_D03G1403	AT1G55350	calpain-type cysteine protease family
SA	qGhSA-c17	D03	Gh_D03G1404	AT1G55340	Protein of unknown function (DUF1639)
SA	qGhSA-c17	D03	Gh_D03G1405	AT5G56460	Protein kinase superfamily protein
SA	qGhSA-c17	D03	Gh_D03G1406	AT4G26330	Subtilisin-like serine endopeptidase family protein
SA	qGhSA-c17	D03	Gh_D03G1407	AT5G56350	Pyruvate kinase family protein
SA	qGhSA-c17	D03	Gh_D03G1408	AT5G56340	RING/U-box superfamily protein
SA	qGhSA-c17	D03	Gh_D03G1409	AT1G55535
SA	qGhSA-c17	D03	Gh_D03G1410	AT2G32080	purin-rich alpha 1
SA	qGhSA-c17	D03	Gh_D03G1411	AT5G19760	Mitochondrial substrate carrier family protein
SA	qGhSA-c17	D03	Gh_D03G1412	AT5G57123
SA	qGhSA-c17	D03	Gh_D03G1413	AT5G57240	OSBP(oxysterol binding protein)-related protein 4C
SA	qGhSA-c17	D03	Gh_D03G1414	AT5G20700	Protein of unknown function (DUF581)
SA	qGhSA-c17	D03	Gh_D03G1415	AT5G35360	acetyl Co-enzyme a carboxylase biotin carboxylase subunit
SA	qGhSA-c17	D03	Gh_D03G1416	AT1G01490	Heavy metal transport/detoxification superfamily protein
SA	qGhSA-c17	D03	Gh_D03G1417	AT5G61090	Polynucleotidyl transferase, ribonuclease H-like superfamily protein
SA	qGhSA-c17	D03	Gh_D03G1418	AT1G63930	from the Czech \'roh\' meaning \'corner\'
SA	qGhSA-c17	D03	Gh_D03G1419	AT1G63910	myb domain protein 103
SA	qGhSA-c17	D03	Gh_D03G1420	AT5G52650	RNA binding Plectin/S10 domain-containing protein
SA	qGhSA-c17	D03	Gh_D03G1421	AT5G52640	heat shock protein 90.1
SA	qGhSA-c17	D03	Gh_D03G1422	AT4G01370	MAP kinase 4
SA	qGhSA-c17	D03	Gh_D03G1423	AT4G23500	Pectin lyase-like superfamily protein
SA	qGhSA-c17	D03	Gh_D03G1424
SA	qGhSA-c17	D03	Gh_D03G1425
SA	qGhSA-c17	D03	Gh_D03G1426	AT4G23490	Protein of unknown function (DUF604)
SA	qGhSA-c17	D03	Gh_D03G1427	AT5G41410	POX (plant homeobox) family protein
SA	qGhSA-c17	D03	Gh_D03G1428	AT1G63850	BTB/POZ domain-containing protein
SA	qGhSA-c17	D03	Gh_D03G1429	AT5G53340	Galactosyltransferase family protein
SA	qGhSA-c17	D03	Gh_D03G1430	AT3G61460	brassinosteroid-responsive RING-H2
SA	qGhSA-c17	D03	Gh_D03G1431	AT1G63830	PLAC8 family protein
SA	qGhSA-c17	D03	Gh_D03G1432	AT5G41370	homolog of xeroderma pigmentosum complementation group B 1
SA	qGhSA-c17	D03	Gh_D03G1433	AT4G23460	Adaptin family protein
SA	qGhSA-c17	D03	Gh_D03G1434	AT1G75060
SA	qGhSA-c17	D03	Gh_D03G1435	AT5G41350	RING/U-box superfamily protein
SA	qGhSA-c17	D03	Gh_D03G1436	AT1G63800	ubiquitin-conjugating enzyme 5
SA	qGhSA-c17	D03	Gh_D03G1437	AT1G63770	Peptidase M1 family protein
SA	qGhSA-c17	D03	Gh_D03G1438	AT4G25620	hydroxyproline-rich glycoprotein family protein
SA	qGhSA-c17	D03	Gh_D03G1439	AT5G41330	BTB/POZ domain with WD40/YVTN repeat-like protein
SA	qGhSA-c17	D03	Gh_D03G1440	AT4G11410	NAD(P)-binding Rossmann-fold superfamily protein
SA	qGhSA-c17	D03	Gh_D03G1441	AT2G43820	UDP-glucosyltransferase 74F2
SA	qGhSA-c17	D03	Gh_D03G1442	AT4G11410	NAD(P)-binding Rossmann-fold superfamily protein
SA	qGhSA-c17	D03	Gh_D03G1443	AT4G00430	plasma membrane intrinsic protein 1;4
SA	qGhSA-c17	D03	Gh_D03G1444	AT1G63690	SIGNAL PEPTIDE PEPTIDASE-LIKE 2
SA	qGhSA-c17	D03	Gh_D03G1445	AT1G63680	acid-amino acid ligases;ligases;ATP binding;ATP binding;ligases
SA	qGhSA-c17	D03	Gh_D03G1446	AT1G63660	GMP synthase (glutamine-hydrolyzing), putative / glutamine amidotransferase, putative
SA	qGhSA-c17	D03	Gh_D03G1447	AT4G23330
SA	qGhSA-c17	D03	Gh_D03G1448
SA	qGhSA-c17	D03	Gh_D03G1449	AT1G63640	P-loop nucleoside triphosphate hydrolases superfamily protein with CH (Calponin Homology) domain
SA	qGhSA-c17	D03	Gh_D03G1450	AT4G11450	Protein of unknown function (DUF3527)
SA	qGhSA-c17	D03	Gh_D03G1451	AT4G11570	Haloacid dehalogenase-like hydrolase (HAD) superfamily protein
SA	qGhSA-c17	D03	Gh_D03G1452	AT5G12250	beta-6 tubulin
SA	qGhSA-c17	D03	Gh_D03G1453	AT5G15900	TRICHOME BIREFRINGENCE-LIKE 19
SA	qGhSA-c17	D03	Gh_D03G1454	AT5G23860	tubulin beta 8
SA	qGhSA-c17	D03	Gh_D03G1455	AT5G23860	tubulin beta 8
SA	qGhSA-c17	D03	Gh_D03G1456	AT1G01750	actin depolymerizing factor 11
SA	qGhSA-c17	D03	Gh_D03G1457	AT1G17230	Leucine-rich receptor-like protein kinase family protein
SA	qGhSA-c17	D03	Gh_D03G1458	AT1G63300	Myosin heavy chain-related protein
SA	qGhSA-c17	D03	Gh_D03G1459	AT1G12805	nucleotide binding
SA	qGhSA-c17	D03	Gh_D03G1460	AT3G61230	GATA type zinc finger transcription factor family protein
SA	qGhSA-c17	D03	Gh_D03G1461
SA	qGhSA-c17	D03	Gh_D03G1462	AT4G11650	osmotin 34
SA	qGhSA-c17	D03	Gh_D03G1463	AT3G18100	myb domain protein 4r1
SA	qGhSA-c17	D03	Gh_D03G1464	AT4G11660	winged-helix DNA-binding transcription factor family protein
SA	qGhSA-c17	D03	Gh_D03G1465	AT2G45760	BON association protein 2
SA	qGhSA-c17	D03	Gh_D03G1466
SA	qGhSA-c17	D03	Gh_D03G1467	AT4G11670	Protein of unknown function (DUF810)
SA	qGhSA-c17	D03	Gh_D03G1468	AT1G12760	Zinc finger, C3HC4 type (RING finger) family protein
SA	qGhSA-c17	D03	Gh_D03G1469	AT1G63160	replication factor C 2
SA	qGhSA-c17	D03	Gh_D03G1470	AT5G07250	RHOMBOID-like protein 3
SA	qGhSA-c17	D03	Gh_D03G1471	AT1G09320	agenet domain-containing protein
SA	qGhSA-c17	D03	Gh_D03G1472	AT1G09320	agenet domain-containing protein
SA	qGhSA-c17	D03	Gh_D03G1473	AT1G09320	agenet domain-containing protein
SA	qGhSA-c17	D03	Gh_D03G1474	AT1G09320	agenet domain-containing protein
SA	qGhSA-c17	D03	Gh_D03G1475	AT1G09320	agenet domain-containing protein
SA	qGhSA-c17	D03	Gh_D03G1476	AT1G09320	agenet domain-containing protein
SA	qGhSA-c17	D03	Gh_D03G1477	AT1G09320	agenet domain-containing protein
SA	qGhSA-c17	D03	Gh_D03G1478	AT1G09320	agenet domain-containing protein
SA	qGhSA-c17	D03	Gh_D03G1479	AT4G23060	IQ-domain 22
SA	qGhSA-c17	D03	Gh_D03G1480	AT4G23050	PAS domain-containing protein tyrosine kinase family protein
SA	qGhSA-c17	D03	Gh_D03G1481	AT1G12740	cytochrome P450, family 87, subfamily A, polypeptide 2
SA	qGhSA-c17	D03	Gh_D03G1482	AT1G12740	cytochrome P450, family 87, subfamily A, polypeptide 2
SA	qGhSA-c17	D03	Gh_D03G1483	AT1G63100	GRAS family transcription factor
SA	qGhSA-c17	D03	Gh_D03G1484	AT4G23030	MATE efflux family protein
SA	qGhSA-c17	D03	Gh_D03G1485	AT5G52020	Integrase-type DNA-binding superfamily protein
SA	qGhSA-c17	D03	Gh_D03G1486	AT4G25480	dehydration response element B1A
SA	qGhSA-c17	D03	Gh_D03G1487	AT4G11790	Pleckstrin homology (PH) domain superfamily protein
SA	qGhSA-c17	D03	Gh_D03G1488	AT4G22990	Major Facilitator Superfamily with SPX (SYG1/Pho81/XPR1) domain-containing protein
SA	qGhSA-c17	D03	Gh_D03G1489	AT5G51920	Pyridoxal phosphate (PLP)-dependent transferases superfamily protein
SA	qGhSA-c17	D03	Gh_D03G1490	AT4G11820	hydroxymethylglutaryl-CoA synthase / HMG-CoA synthase / 3-hydroxy-3-methylglutaryl coenzyme A synthase
SA	qGhSA-c17	D03	Gh_D03G1491	AT1G63000	nucleotide-rhamnose synthase/epimerase-reductase
SA	qGhSA-c17	D03	Gh_D03G1492	AT1G62990	KNOTTED-like homeobox of Arabidopsis thaliana 7
SA	qGhSA-c17	D03	Gh_D03G1493	AT4G22950	AGAMOUS-like 19
SA	qGhSA-c17	D03	Gh_D03G1494	AT4G22920	non-yellowing 1
SA	qGhSA-c17	D03	Gh_D03G1495	AT3G25170	ralf-like 26
SA	qGhSA-c17	D03	Gh_D03G1496	AT1G12550	D-isomer specific 2-hydroxyacid dehydrogenase family protein
SA	qGhSA-c17	D03	Gh_D03G1497	AT1G12550	D-isomer specific 2-hydroxyacid dehydrogenase family protein
SA	qGhSA-c17	D03	Gh_D03G1498	AT2G45630	D-isomer specific 2-hydroxyacid dehydrogenase family protein
SA	qGhSA-c17	D03	Gh_D03G1499	AT1G12500	Nucleotide-sugar transporter family protein
SA	qGhSA-c17	D03	Gh_D03G1500	AT4G22860	Cell cycle regulated microtubule associated protein
SA	qGhSA-c17	D03	Gh_D03G1501	AT5G05800
SA	qGhSA-c17	D03	Gh_D03G1502	AT1G12450	SNARE associated Golgi protein family
SA	qGhSA-c17	D03	Gh_D03G1503
SA	qGhSA-c17	D03	Gh_D03G1504	AT4G12320	cytochrome P450, family 706, subfamily A, polypeptide 6
SA	qGhSA-c17	D03	Gh_D03G1505	AT4G12320	cytochrome P450, family 706, subfamily A, polypeptide 6
SA	qGhSA-c17	D03	Gh_D03G1506	AT4G12320	cytochrome P450, family 706, subfamily A, polypeptide 6
SA	qGhSA-c17	D03	Gh_D03G1507	AT4G12320	cytochrome P450, family 706, subfamily A, polypeptide 6
SA	qGhSA-c17	D03	Gh_D03G1508	AT4G12320	cytochrome P450, family 706, subfamily A, polypeptide 6
SA	qGhSA-c17	D03	Gh_D03G1509	AT4G22690	cytochrome P450, family 706, subfamily A, polypeptide 1
SA	qGhSA-c17	D03	Gh_D03G1510	AT4G12320	cytochrome P450, family 706, subfamily A, polypeptide 6
SA	qGhSA-c17	D03	Gh_D03G1511
SA	qGhSA-c17	D03	Gh_D03G1512	AT4G12320	cytochrome P450, family 706, subfamily A, polypeptide 6
SA	qGhSA-c17	D03	Gh_D03G1513	AT4G12320	cytochrome P450, family 706, subfamily A, polypeptide 6
SA	qGhSA-c17	D03	Gh_D03G1514	AT1G62810	Copper amine oxidase family protein
SA	qGhSA-c17	D03	Gh_D03G1515	AT4G12230	alpha/beta-Hydrolases superfamily protein
SA	qGhSA-c17	D03	Gh_D03G1516	AT4G12130	Glycine cleavage T-protein family
SA	qGhSA-c17	D03	Gh_D03G1517	AT2G45360	Protein of unknown function (DUF1442)
SA	qGhSA-c17	D03	Gh_D03G1518	AT1G62850	Class I peptide chain release factor
SA	qGhSA-c17	D03	Gh_D03G1519	AT4G22740	glycine-rich protein
SA	qGhSA-c17	D03	Gh_D03G1520	AT1G12370	photolyase 1
SA	qGhSA-c17	D03	Gh_D03G1521	AT1G62870
SA	qGhSA-c17	D03	Gh_D03G1522	AT1G12340	Cornichon family protein
SA	qGhSA-c17	D03	Gh_D03G1523	AT4G12080	AT-hook motif nuclear-localized protein 1
SA	qGhSA-c17	D03	Gh_D03G1524	AT1G12420	ACT domain repeat 8
SA	qGhSA-c17	D03	Gh_D03G1525	AT4G12060	Double Clp-N motif protein
SA	qGhSA-c17	D03	Gh_D03G1526	AT4G22790	MATE efflux family protein
SA	qGhSA-c17	D03	Gh_D03G1527	AT3G14460	LRR and NB-ARC domains-containing disease resistance protein
SA	qGhSA-c17	D03	Gh_D03G1528	AT4G22810	Predicted AT-hook DNA-binding family protein
SA	qGhSA-c17	D03	Gh_D03G1529	AT1G12440	A20/AN1-like zinc finger family protein
SA	qGhSA-c17	D03	Gh_D03G1530	AT3G60890	protein binding
SA	qGhSA-c17	D03	Gh_D03G1531	AT4G12340	copper ion binding
SA	qGhSA-c17	D03	Gh_D03G1532	AT4G12350	myb domain protein 42
SA	qGhSA-c17	D03	Gh_D03G1533	AT1G62790	Bifunctional inhibitor/lipid-transfer protein/seed storage 2S albumin superfamily protein
SA	qGhSA-c17	D03	Gh_D03G1534
SA	qGhSA-c17	D03	Gh_D03G1535
SA	qGhSA-c17	D03	Gh_D03G1536	AT4G09490	Polynucleotidyl transferase, ribonuclease H-like superfamily protein
SA	qGhSA-c17	D03	Gh_D03G1537	AT1G70250	receptor serine/threonine kinase, putative
SA	qGhSA-c17	D03	Gh_D03G1538	AT5G62360	Plant invertase/pectin methylesterase inhibitor superfamily protein
SA	qGhSA-c17	D03	Gh_D03G1539	AT3G01990	ACT domain repeat 6
SA	qGhSA-c17	D03	Gh_D03G1540	AT1G62730	Terpenoid synthases superfamily protein
SA	qGhSA-c17	D03	Gh_D03G1541	AT4G22620	SAUR-like auxin-responsive protein family
SA	qGhSA-c17	D03	Gh_D03G1542	AT1G12260	NAC 007
SA	qGhSA-c17	D03	Gh_D03G1543	AT3G09110	Protein of unknown function (DUF674)
SA	qGhSA-c17	D03	Gh_D03G1544	AT1G12230	Aldolase superfamily protein
SA	qGhSA-c17	D03	Gh_D03G1545	AT4G22590	Haloacid dehalogenase-like hydrolase (HAD) superfamily protein
SA	qGhSA-c17	D03	Gh_D03G1546	AT4G22600
SA	qGhSA-c17	D03	Gh_D03G1547	AT4G22580	Exostosin family protein
SA	qGhSA-c17	D03	Gh_D03G1548	AT1G62640	3-ketoacyl-acyl carrier protein synthase III
SA	qGhSA-c17	D03	Gh_D03G1549	AT3G12580	heat shock protein 70
SA	qGhSA-c17	D03	Gh_D03G1550	AT3G60670	PLATZ transcription factor family protein
SA	qGhSA-c17	D03	Gh_D03G1551	AT1G62600	Flavin-binding monooxygenase family protein
SA	qGhSA-c17	D03	Gh_D03G1552	AT1G62520
SA	qGhSA-c17	D03	Gh_D03G1553	AT4G22540	OSBP(oxysterol binding protein)-related protein 2A
SA	qGhSA-c17	D03	Gh_D03G1554	AT1G12110	nitrate transporter 1.1
SA	qGhSA-c17	D03	Gh_D03G1555	AT1G12110	nitrate transporter 1.1
SA	qGhSA-c17	D03	Gh_D03G1556	AT4G17260	Lactate/malate dehydrogenase family protein
SA	qGhSA-c17	D03	Gh_D03G1557	AT4G16520	Ubiquitin-like superfamily protein
SA	qGhSA-c17	D03	Gh_D03G1558	AT4G00150	GRAS family transcription factor
SA	qGhSA-c17	D03	Gh_D03G1559	AT1G51270	structural molecules;transmembrane receptors;structural molecules
SA	qGhSA-c17	D03	Gh_D03G1560	AT4G16563	Eukaryotic aspartyl protease family protein
SA	qGhSA-c17	D03	Gh_D03G1561	AT4G16570	protein arginine methyltransferase 7
SA	qGhSA-c17	D03	Gh_D03G1562	AT2G35720	DNAJ heat shock N-terminal domain-containing protein
SA	qGhSA-c17	D03	Gh_D03G1563
SA	qGhSA-c17	D03	Gh_D03G1564	AT5G47500	Pectin lyase-like superfamily protein
SA	qGhSA-c17	D03	Gh_D03G1565	AT5G17550	peroxin 19-2
SA	qGhSA-c17	D03	Gh_D03G1566	AT4G31850	proton gradient regulation 3
SA	qGhSA-c17	D03	Gh_D03G1567	AT5G47490	RGPR-related
SA	qGhSA-c17	D03	Gh_D03G1568	AT5G47450	tonoplast intrinsic protein 2;3
SA	qGhSA-c17	D03	Gh_D03G1569	AT3G25510	disease resistance protein (TIR-NBS-LRR class), putative
SA	qGhSA-c17	D03	Gh_D03G1570	AT3G25510	disease resistance protein (TIR-NBS-LRR class), putative
SA	qGhSA-c17	D03	Gh_D03G1571	AT1G69550	disease resistance protein (TIR-NBS-LRR class)
SA	qGhSA-c17	D03	Gh_D03G1572	AT5G03990
SA	qGhSA-c17	D03	Gh_D03G1573	AT5G03990
SA	qGhSA-c17	D03	Gh_D03G1574	AT3G25510	disease resistance protein (TIR-NBS-LRR class), putative
SA	qGhSA-c17	D03	Gh_D03G1575
SA	qGhSA-c17	D03	Gh_D03G1576
SA	qGhSA-c17	D03	Gh_D03G1577	AT3G25510	disease resistance protein (TIR-NBS-LRR class), putative
SA	qGhSA-c17	D03	Gh_D03G1578
SA	qGhSA-c17	D03	Gh_D03G1579
SA	qGhSA-c17	D03	Gh_D03G1580	AT3G44800	Meprin and TRAF (MATH) homology domain-containing protein
SA	qGhSA-c17	D03	Gh_D03G1581	AT2G35700	ERF family protein 38
SA	qGhSA-c17	D03	Gh_D03G1582	AT4G17430	O-fucosyltransferase family protein
SA	qGhSA-c17	D03	Gh_D03G1583	AT5G47390	myb-like transcription factor family protein
SA	qGhSA-c17	D03	Gh_D03G1584	AT2G39810	ubiquitin-protein ligases
SA	qGhSA-c17	D03	Gh_D03G1585
SA	qGhSA-c17	D03	Gh_D03G1586	AT2G39810	ubiquitin-protein ligases
SA	qGhSA-c17	D03	Gh_D03G1587
SA	qGhSA-c17	D03	Gh_D03G1588	AT4G16790	hydroxyproline-rich glycoprotein family protein
SA	qGhSA-c17	D03	Gh_D03G1589	AT5G53110	RING/U-box superfamily protein
SA	qGhSA-c17	D03	Gh_D03G1590	AT5G47240	nudix hydrolase homolog 8
SA	qGhSA-c17	D03	Gh_D03G1591	AT5G47230	ethylene responsive element binding factor 5
SA	qGhSA-c17	D03	Gh_D03G1592	AT5G51230	VEFS-Box of polycomb protein
SA	qGhSA-c17	D03	Gh_D03G1593	AT4G16820	alpha/beta-Hydrolases superfamily protein
SA	qGhSA-c17	D03	Gh_D03G1594	AT2G35660	FAD/NAD(P)-binding oxidoreductase family protein
SA	qGhSA-c17	D03	Gh_D03G1595	AT3G01680
SA	qGhSA-c17	D03	Gh_D03G1596	AT1G47497	Polynucleotidyl transferase, ribonuclease H-like superfamily protein
SA	qGhSA-c17	D03	Gh_D03G1597	AT3G01680
SA	qGhSA-c17	D03	Gh_D03G1598	AT4G17540
SA	qGhSA-c17	D03	Gh_D03G1599
SA	qGhSA-c17	D03	Gh_D03G1600	AT4G17560	Ribosomal protein L19 family protein
SA	qGhSA-c17	D03	Gh_D03G1601	AT5G47180	Plant VAMP (vesicle-associated membrane protein) family protein
SA	qGhSA-c17	D03	Gh_D03G1602	AT4G17570	GATA transcription factor 26
SA	qGhSA-c17	D03	Gh_D03G1603	AT4G14110	COP9 signalosome, subunit CSN8
SA	qGhSA-c17	D03	Gh_D03G1604	AT1G61590	Protein kinase superfamily protein
SA	qGhSA-c17	D03	Gh_D03G1605	AT3G01680
SA	qGhSA-c17	D03	Gh_D03G1606	AT3G01680
SA	qGhSA-c17	D03	Gh_D03G1607	AT3G01680
SA	qGhSA-c17	D03	Gh_D03G1608	AT5G02620	ankyrin-like1
SA	qGhSA-c17	D03	Gh_D03G1609	AT4G17030	expansin-like B1
SA	qGhSA-c17	D03	Gh_D03G1610	AT4G11000	Ankyrin repeat family protein
SA	qGhSA-c17	D03	Gh_D03G1611	AT4G17640	casein kinase II beta chain 2
SA	qGhSA-c17	D03	Gh_D03G1612	AT2G35190	novel plant snare 11
SA	qGhSA-c17	D03	Gh_D03G1613	AT5G13210	Uncharacterised conserved protein UCP015417, vWA
SA	qGhSA-c17	D03	Gh_D03G1614	AT4G17140	pleckstrin homology (PH) domain-containing protein
SA	qGhSA-c17	D03	Gh_D03G1615	AT5G47060	Protein of unknown function (DUF581)
SA	qGhSA-c17	D03	Gh_D03G1616	AT1G32740	SBP (S-ribonuclease binding protein) family protein
SA	qGhSA-c17	D03	Gh_D03G1617	AT5G47010	RNA helicase, putative
SA	qGhSA-c17	D03	Gh_D03G1618	AT5G46940	Plant invertase/pectin methylesterase inhibitor superfamily protein
SA	qGhSA-c17	D03	Gh_D03G1619	AT5G45420	Duplicated homeodomain-like superfamily protein
SA	qGhSA-c17	D03	Gh_D03G1620	AT1G32410	Vacuolar protein sorting 55 (VPS55) family protein
SA	qGhSA-c17	D03	Gh_D03G1621	AT5G46560
SA	qGhSA-c17	D03	Gh_D03G1622	AT4G18020	CheY-like two-component responsive regulator family protein
SA	qGhSA-c17	D03	Gh_D03G1623	AT1G32450	nitrate transporter 1.5
SA	qGhSA-c17	D03	Gh_D03G1624	AT1G32460
SA	qGhSA-c17	D03	Gh_D03G1625	AT2G35370	glycine decarboxylase complex H
SA	qGhSA-c17	D03	Gh_D03G1626	AT2G35360	ubiquitin family protein
SA	qGhSA-c17	D03	Gh_D03G1627	AT4G17980	NAC domain containing protein 71
SA	qGhSA-c17	D03	Gh_D03G1628	AT2G35330	RING/U-box superfamily protein
SA	qGhSA-c17	D03	Gh_D03G1629	AT3G11330	plant intracellular ras group-related LRR 9
SA	qGhSA-c17	D03	Gh_D03G1630	AT1G69550	disease resistance protein (TIR-NBS-LRR class)
SA	qGhSA-c17	D03	Gh_D03G1631	AT5G46630	Clathrin adaptor complexes medium subunit family protein
SA	qGhSA-c17	D03	Gh_D03G1632	AT2G35290
SA	qGhSA-c17	D03	Gh_D03G1633	AT4G17800	Predicted AT-hook DNA-binding family protein
SA	qGhSA-c17	D03	Gh_D03G1634	AT4G17810	C2H2 and C2HC zinc fingers superfamily protein
SA	qGhSA-c17	D03	Gh_D03G1635	AT1G32700	PLATZ transcription factor family protein
SA	qGhSA-c17	D03	Gh_D03G1636	AT5G46700	Tetraspanin family protein
SA	qGhSA-c17	D03	Gh_D03G1637	AT5G56640	myo-inositol oxygenase 5
SA	qGhSA-c17	D03	Gh_D03G1638	AT1G71770	poly(A)-binding protein 5
SA	qGhSA-c17	D03	Gh_D03G1639	AT4G17910	transferases, transferring acyl groups
SA	qGhSA-c17	D03	Gh_D03G1640	AT1G07750	RmlC-like cupins superfamily protein
SA	qGhSA-c17	D03	Gh_D03G1641	AT4G17790	SNARE associated Golgi protein family
SA	qGhSA-c17	D03	Gh_D03G1642	AT4G17785	myb domain protein 39
SA	qGhSA-c17	D03	Gh_D03G1643	AT4G25960	P-glycoprotein 2
SA	qGhSA-c17	D03	Gh_D03G1644	AT1G32330	heat shock transcription factor A1D
SA	qGhSA-c17	D03	Gh_D03G1645	AT1G32320	MAP kinase kinase 10
SA	qGhSA-c17	D03	Gh_D03G1646	AT5G46860	Syntaxin/t-SNARE family protein
SA	qGhSA-c17	D03	Gh_D03G1647	AT4G17720	RNA-binding (RRM/RBD/RNP motifs) family protein
SA	qGhSA-c17	D03	Gh_D03G1648	AT4G23620	Ribosomal protein L25/Gln-tRNA synthetase, anti-codon-binding domain
SA	qGhSA-c17	D03	Gh_D03G1649	AT2G35470
SA	qGhSA-c17	D03	Gh_D03G1650	AT1G32260
SA	qGhSA-c17	D03	Gh_D03G1651
SA	qGhSA-c17	D03	Gh_D03G1652	AT2G41100	Calcium-binding EF hand family protein
SA	qGhSA-c17	D03	Gh_D03G1653
SA	qGhSA-c17	D03	Gh_D03G1654	AT5G46880	homeobox-7
SA	qGhSA-c17	D03	Gh_D03G1655	AT5G46880	homeobox-7
SA	qGhSA-c17	D03	Gh_D03G1656	AT2G22320
SA	qGhSA-c17	D03	Gh_D03G1657	AT5G46910	Transcription factor jumonji (jmj) family protein / zinc finger (C5HC2 type) family protein
SA	qGhSA-c17	D03	Gh_D03G1658	AT5G19300
SA	qGhSA-c17	D03	Gh_D03G1659	AT5G12220	las1-like family protein
SA	qGhSA-c17	D03	Gh_D03G1660	AT1G32210	Defender against death (DAD family) protein
SA	qGhSA-c17	D03	Gh_D03G1661	AT1G32200	phospholipid/glycerol acyltransferase family protein
SA	qGhSA-c17	D03	Gh_D03G1662	AT1G32160	Protein of unknown function (DUF760)
SA	qGhSA-c17	D03	Gh_D03G1663	AT2G35530	basic region/leucine zipper transcription factor 16
SA	qGhSA-c17	D03	Gh_D03G1664	AT1G32130	Transcription elongation factor (TFIIS) family protein
SA	qGhSA-c17	D03	Gh_D03G1665	AT1G60560	SWIM zinc finger family protein
SA	qGhSA-c17	D03	Gh_D03G1666	AT4G19003	E2F/DP family winged-helix DNA-binding domain
SA	qGhSA-c17	D03	Gh_D03G1667	AT5G05670	signal recognition particle binding
SA	qGhSA-c17	D03	Gh_D03G1668	AT4G19006	Proteasome component (PCI) domain protein
SA	qGhSA-c20	D10	Gh_D10G0103	AT2G32950	Transducin/WD40 repeat-like superfamily protein
SA	qGhSA-c20	D10	Gh_D10G0104	AT4G03960	Phosphotyrosine protein phosphatases superfamily protein
SA	qGhSA-c20	D10	Gh_D10G0105	AT3G18670	Ankyrin repeat family protein
SA	qGhSA-c20	D10	Gh_D10G0106
SA	qGhSA-c20	D10	Gh_D10G0107	AT1G12000	Phosphofructokinase family protein
SA	qGhSA-c20	D10	Gh_D10G0108	AT1G62360	KNOX/ELK homeobox transcription factor
SA	qGhSA-c20	D10	Gh_D10G0109	AT4G22130	STRUBBELIG-receptor family 8
SA	qGhSA-c20	D10	Gh_D10G0110	AT4G04320	malonyl-CoA decarboxylase family protein
SA	qGhSA-c20	D10	Gh_D10G0111	AT3G21630	chitin elicitor receptor kinase 1
SA	qGhSA-c20	D10	Gh_D10G0112	AT4G22120	ERD (early-responsive to dehydration stress) family protein
SA	qGhSA-c20	D10	Gh_D10G0113	AT1G62310	transcription factor jumonji (jmjC) domain-containing protein
SA	qGhSA-c20	D10	Gh_D10G0114
SA	qGhSA-c20	D10	Gh_D10G0115	AT4G22080	root hair specific 14
SA	qGhSA-c20	D10	Gh_D10G0116	AT1G11915
SA	qGhSA-c20	D10	Gh_D10G0117	AT1G62300	WRKY family transcription factor
SA	qGhSA-c20	D10	Gh_D10G0118	AT1G11910	aspartic proteinase A1
SA	qGhSA-c20	D10	Gh_D10G0119	AT1G05100	mitogen-activated protein kinase kinase kinase 18
SA	qGhSA-c20	D10	Gh_D10G0120	AT1G11905	B-cell receptor-associated protein 31-like
SA	qGhSA-c20	D10	Gh_D10G0121
SA	qGhSA-c20	D10	Gh_D10G0122
SA	qGhSA-c20	D10	Gh_D10G0123	AT1G62040	Ubiquitin-like superfamily protein
SA	qGhSA-c20	D10	Gh_D10G0124	AT1G05170	Galactosyltransferase family protein
SA	qGhSA-c20	D10	Gh_D10G0125	AT4G04630	Protein of unknown function, DUF584
SA	qGhSA-c20	D10	Gh_D10G0126	AT1G11720	starch synthase 3
SA	qGhSA-c20	D10	Gh_D10G0127	AT4G04640	ATPase, F1 complex, gamma subunit protein
SA	qGhSA-c20	D10	Gh_D10G0128	AT1G64570	Homeodomain-like superfamily protein
SA	qGhSA-c20	D10	Gh_D10G0129
SA	qGhSA-c20	D10	Gh_D10G0130	AT4G04720	calcium-dependent protein kinase 21
SA	qGhSA-c20	D10	Gh_D10G0131
SA	qGhSA-c20	D10	Gh_D10G0132	AT1G11700	Protein of unknown function, DUF584
SA	qGhSA-c20	D10	Gh_D10G0133	AT1G50660
SA	qGhSA-c20	D10	Gh_D10G0134	AT3G20340
SA	qGhSA-c20	D10	Gh_D10G0135	AT1G61900
SA	qGhSA-c20	D10	Gh_D10G0136	AT1G61890	MATE efflux family protein
SA	qGhSA-c20	D10	Gh_D10G0137	AT1G11660	heat shock protein 70 (Hsp 70) family protein
SA	qGhSA-c20	D10	Gh_D10G0138	AT4G04745
SA	qGhSA-c20	D10	Gh_D10G0139	AT5G52890	AT hook motif-containing protein
SA	qGhSA-c20	D10	Gh_D10G0140	AT1G11650	RNA-binding (RRM/RBD/RNP motifs) family protein
SA	qGhSA-c20	D10	Gh_D10G0141	AT4G21820	binding;calmodulin binding
SA	qGhSA-c20	D10	Gh_D10G0142	AT1G61860	Protein kinase superfamily protein
SA	qGhSA-c20	D10	Gh_D10G0143	AT1G61850	phospholipases;galactolipases
SA	qGhSA-c20	D10	Gh_D10G0144	AT1G11600	cytochrome P450, family 77, subfamily B, polypeptide 1
SA	qGhSA-c20	D10	Gh_D10G0145	AT1G61820	beta glucosidase 46
SA	qGhSA-c20	D10	Gh_D10G0146	AT4G04890	protodermal factor 2
SA	qGhSA-c20	D10	Gh_D10G0147	AT4G28556	PAK-box/P21-Rho-binding family protein
SA	qGhSA-c20	D10	Gh_D10G0148	AT1G11570	NTF2-like
SA	qGhSA-c20	D10	Gh_D10G0149	AT1G11545	xyloglucan endotransglucosylase/hydrolase 8
SA	qGhSA-c20	D10	Gh_D10G0150	AT3G09790	ubiquitin 8
SA	qGhSA-c20	D10	Gh_D10G0151	AT4G05230	Ubiquitin-like superfamily protein
SA	qGhSA-c20	D10	Gh_D10G0152	AT5G15170	tyrosyl-DNA phosphodiesterase-related
SA	qGhSA-c20	D10	Gh_D10G0153	AT1G61770	Chaperone DnaJ-domain superfamily protein
SA	qGhSA-c20	D10	Gh_D10G0154	AT4G21200	gibberellin 2-oxidase 8
SA	qGhSA-c20	D10	Gh_D10G0155	AT4G21215
SA	qGhSA-c20	D10	Gh_D10G0156	AT1G11300	protein serine/threonine kinases;protein kinases;ATP binding;sugar binding;kinases;carbohydrate binding
SA	qGhSA-c20	D10	Gh_D10G0157	AT4G23310	cysteine-rich RLK (RECEPTOR-like protein kinase) 23
SA	qGhSA-c20	D10	Gh_D10G0158	AT4G05220	Late embryogenesis abundant (LEA) hydroxyproline-rich glycoprotein family
SA	qGhSA-c20	D10	Gh_D10G0159	AT3G20600	Late embryogenesis abundant (LEA) hydroxyproline-rich glycoprotein family
SA	qGhSA-c20	D10	Gh_D10G0160	AT3G20600	Late embryogenesis abundant (LEA) hydroxyproline-rich glycoprotein family
SA	qGhSA-c20	D10	Gh_D10G0161	AT1G11300	protein serine/threonine kinases;protein kinases;ATP binding;sugar binding;kinases;carbohydrate binding
SA	qGhSA-c20	D10	Gh_D10G0162	AT1G11300	protein serine/threonine kinases;protein kinases;ATP binding;sugar binding;kinases;carbohydrate binding
SA	qGhSA-c20	D10	Gh_D10G0163	AT4G23310	cysteine-rich RLK (RECEPTOR-like protein kinase) 23
SA	qGhSA-c20	D10	Gh_D10G0164	AT1G61740	Sulfite exporter TauE/SafE family protein
SA	qGhSA-c20	D10	Gh_D10G0165	AT1G61740	Sulfite exporter TauE/SafE family protein
SA	qGhSA-c20	D10	Gh_D10G0166	AT4G21270	kinesin 1
SA	qGhSA-c20	D10	Gh_D10G0167	AT4G05180	photosystem II subunit Q-2
SA	qGhSA-c20	D10	Gh_D10G0168	AT4G21310	Protein of unknown function (DUF1218)
SA	qGhSA-c20	D10	Gh_D10G0169	AT4G21310	Protein of unknown function (DUF1218)
SA	qGhSA-c20	D10	Gh_D10G0170	AT4G21320	Aldolase-type TIM barrel family protein
SA	qGhSA-c20	D10	Gh_D10G0171	AT5G54590	Protein kinase superfamily protein
SA	qGhSA-c20	D10	Gh_D10G0172	AT3G25820	terpene synthase-like sequence-1,8-cineole
SA	qGhSA-c20	D10	Gh_D10G0173	AT1G11480	eukaryotic translation initiation factor-related
SA	qGhSA-c20	D10	Gh_D10G0174	AT3G22104	Phototropic-responsive NPH3 family protein
SA	qGhSA-c20	D10	Gh_D10G0175	AT1G61690	phosphoinositide binding
SA	qGhSA-c20	D10	Gh_D10G0176	AT3G25820	terpene synthase-like sequence-1,8-cineole
SA	qGhSA-c20	D10	Gh_D10G0177	AT1G61680	terpene synthase 14
SA	qGhSA-c20	D10	Gh_D10G0178	AT1G63150	Tetratricopeptide repeat (TPR)-like superfamily protein
SA	qGhSA-c20	D10	Gh_D10G0179	AT4G21330	basic helix-loop-helix (bHLH) DNA-binding superfamily protein
SA	qGhSA-c20	D10	Gh_D10G0180	AT1G61667	Protein of unknown function, DUF538
SA	qGhSA-c20	D10	Gh_D10G0181	AT1G61660	basic helix-loop-helix (bHLH) DNA-binding superfamily protein
SA	qGhSA-c20	D10	Gh_D10G0182	AT4G27270	Quinone reductase family protein
SA	qGhSA-c20	D10	Gh_D10G0183	AT4G21350	plant U-box 8
SA	qGhSA-c20	D10	Gh_D10G0184	AT1G11300	protein serine/threonine kinases;protein kinases;ATP binding;sugar binding;kinases;carbohydrate binding
SA	qGhSA-c20	D10	Gh_D10G0185	AT4G21500
SA	qGhSA-c20	D10	Gh_D10G0186	AT4G21490	NAD(P)H dehydrogenase B3
SA	qGhSA-c20	D10	Gh_D10G0187	AT3G62980	F-box/RNI-like superfamily protein
SA	qGhSA-c20	D10	Gh_D10G0188	AT4G27360	Dynein light chain type 1 family protein
SA	qGhSA-c20	D10	Gh_D10G0189	AT1G61350	ARM repeat superfamily protein
SA	qGhSA-c20	D10	Gh_D10G0190	AT1G11260	sugar transporter 1
SA	qGhSA-c20	D10	Gh_D10G0191	AT4G21450	PapD-like superfamily protein
SA	qGhSA-c20	D10	Gh_D10G0192	AT4G05070	Wound-responsive family protein
SA	qGhSA-c20	D10	Gh_D10G0193	AT4G05090	Inositol monophosphatase family protein
SA	qGhSA-c20	D10	Gh_D10G0194	AT4G21440	MYB-like 102
SA	qGhSA-c20	D10	Gh_D10G0195	AT1G11390	Protein kinase superfamily protein
SA	qGhSA-c20	D10	Gh_D10G0196	AT4G21430	Zinc finger, RING-type;Transcription factor jumonji/aspartyl beta-hydroxylase
SA	qGhSA-c20	D10	Gh_D10G0197	AT5G54390	HAL2-like
SA	qGhSA-c20	D10	Gh_D10G0198	AT1G61240	Protein of unknown function (DUF707)
SA	qGhSA-c20	D10	Gh_D10G0199	AT1G61215	bromodomain 4
SA	qGhSA-c20	D10	Gh_D10G0200	AT1G61210	Transducin/WD40 repeat-like superfamily protein
SA	qGhSA-c20	D10	Gh_D10G0201	AT1G11120
SA	qGhSA-c20	D10	Gh_D10G0202	AT1G16250	Galactose oxidase/kelch repeat superfamily protein
SA	qGhSA-c20	D10	Gh_D10G0203	0
SA	qGhSA-c20	D10	Gh_D10G0204	AT1G61150	LisH and RanBPM domains containing protein
SA	qGhSA-c20	D10	Gh_D10G0205	AT1G11080	serine carboxypeptidase-like 31
SA	qGhSA-c20	D10	Gh_D10G0206	AT5G08370	alpha-galactosidase 2
SA	qGhSA-c20	D10	Gh_D10G0207	AT1G61105	Toll-Interleukin-Resistance (TIR) domain family protein
SA	qGhSA-c20	D10	Gh_D10G0208	AT4G04980
SA	qGhSA-c20	D10	Gh_D10G0209	AT1G61065	Protein of unknown function (DUF1218)
SA	qGhSA-c20	D10	Gh_D10G0210	AT5G60850	OBF binding protein 4
SA	qGhSA-c20	D10	Gh_D10G0211	AT1G61050	alpha 1,4-glycosyltransferase family protein
SA	qGhSA-c20	D10	Gh_D10G0212	AT1G61040	plus-3 domain-containing protein
SA	qGhSA-c20	D10	Gh_D10G0213	AT4G21670	C-terminal domain phosphatase-like 1
SA	qGhSA-c20	D10	Gh_D10G0214	AT2G20760	Clathrin light chain protein
SA	qGhSA-c20	D10	Gh_D10G0215	AT4G04920	sensitive to freezing 6
SA	qGhSA-c20	D10	Gh_D10G0216	AT2G47960
SA	qGhSA-c20	D10	Gh_D10G0217	AT4G27450	Aluminium induced protein with YGL and LRDR motifs
SA	qGhSA-c20	D10	Gh_D10G0218	AT5G01520	RING/U-box superfamily protein
SA	qGhSA-c20	D10	Gh_D10G0219	AT4G04930	fatty acid desaturase family protein
SA	qGhSA-c20	D10	Gh_D10G0220	AT2G20740	Tetraspanin family protein
SA	qGhSA-c20	D10	Gh_D10G0221	AT4G17020	transcription factor-related
SA	qGhSA-c20	D10	Gh_D10G0222	AT4G04955	allantoinase
SA	qGhSA-c20	D10	Gh_D10G0223	AT1G65070	DNA mismatch repair protein MutS, type 2
SA	qGhSA-c20	D10	Gh_D10G0224	AT4G27450	Aluminium induced protein with YGL and LRDR motifs
SA	qGhSA-c20	D10	Gh_D10G0225	AT3G15390	silencing defective 5
SA	qGhSA-c20	D10	Gh_D10G0226	AT4G04950	thioredoxin family protein
SA	qGhSA-c20	D10	Gh_D10G0227	AT4G21705	Tetratricopeptide repeat (TPR)-like superfamily protein
SA	qGhSA-c20	D10	Gh_D10G0228	AT4G36990	heat shock factor 4
SA	qGhSA-c20	D10	Gh_D10G0229	AT4G03510	RING membrane-anchor 1
SA	qGhSA-c20	D10	Gh_D10G0230	AT2G33793
SA	qGhSA-c20	D10	Gh_D10G0231	AT2G33793
SA	qGhSA-c20	D10	Gh_D10G0232	AT5G22620	phosphoglycerate/bisphosphoglycerate mutase family protein
SA	qGhSA-c20	D10	Gh_D10G0233	AT4G21700	Protein of unknown function (DUF2921)
SA	qGhSA-c20	D10	Gh_D10G0234	AT2G33770	phosphate 2
SA	qGhSA-c20	D10	Gh_D10G0235	AT3G15358
SA	qGhSA-c20	D10	Gh_D10G0236	AT4G04960	Concanavalin A-like lectin protein kinase family protein
SA	qGhSA-c20	D10	Gh_D10G0237	AT4G04960	Concanavalin A-like lectin protein kinase family protein
SA	qGhSA-c20	D10	Gh_D10G0238	AT4G32480	Protein of unknown function (DUF506)
SA	qGhSA-c20	D10	Gh_D10G0239	AT5G58950	Protein kinase superfamily protein
SA	qGhSA-c20	D10	Gh_D10G0240	AT4G20970	basic helix-loop-helix (bHLH) DNA-binding superfamily protein
SA	qGhSA-c20	D10	Gh_D10G0241	AT4G20980	Eukaryotic translation initiation factor 3 subunit 7 (eIF-3)
SA	qGhSA-c20	D10	Gh_D10G0242	AT4G28390	ADP/ATP carrier 3
SA	qGhSA-c20	D10	Gh_D10G0243	AT4G28390	ADP/ATP carrier 3
SA	qGhSA-c20	D10	Gh_D10G0244	AT4G28390	ADP/ATP carrier 3
SA	qGhSA-c20	D10	Gh_D10G0245	AT4G28390	ADP/ATP carrier 3
SA	qGhSA-c20	D10	Gh_D10G0246	AT4G28390	ADP/ATP carrier 3
SA	qGhSA-c20	D10	Gh_D10G0247	AT5G13490	ADP/ATP carrier 2
SA	qGhSA-c20	D10	Gh_D10G0248	AT3G15670	Late embryogenesis abundant protein (LEA) family protein
SA	qGhSA-c20	D10	Gh_D10G0249	AT3G52440	Dof-type zinc finger DNA-binding family protein
SA	qGhSA-c20	D10	Gh_D10G0250	AT1G28310	Dof-type zinc finger DNA-binding family protein
SA	qGhSA-c20	D10	Gh_D10G0251	AT2G33810	squamosa promoter binding protein-like 3
SA	qGhSA-c20	D10	Gh_D10G0252	0
SA	qGhSA-c20	D10	Gh_D10G0253	AT1G28340	receptor like protein 4
SA	qGhSA-c20	D10	Gh_D10G0254	AT1G28360	ERF domain protein 12
SA	qGhSA-c20	D10	Gh_D10G0255	AT5G44210	erf domain protein 9
SA	qGhSA-c25	D06	Gh_D06G1531	AT3G12660	FASCICLIN-like arabinogalactan protein 14 precursor
SA	qGhSA-c25	D06	Gh_D06G1532	AT1G79650	Rad23 UV excision repair protein family
SA	qGhSA-c25	D06	Gh_D06G1533	AT1G16180	Serinc-domain containing serine and sphingolipid biosynthesis protein
SA	qGhSA-c25	D06	Gh_D06G1534	AT1G79660
SA	qGhSA-c25	D06	Gh_D06G1535	AT3G62120	Class II aaRS and biotin synthetases superfamily protein
SA	qGhSA-c25	D06	Gh_D06G1536	AT1G56150	SAUR-like auxin-responsive protein family
SA	qGhSA-c25	D06	Gh_D06G1537	0
SA	qGhSA-c25	D06	Gh_D06G1538	AT1G31330	photosystem I subunit F
SA	qGhSA-c25	D06	Gh_D06G1539	AT2G35690	acyl-CoA oxidase 5
SA	qGhSA-c25	D06	Gh_D06G1540	AT1G31320	LOB domain-containing protein 4
SA	qGhSA-c26	D12	Gh_D12G1421	AT5G50850	Transketolase family protein
SA	qGhSA-c26	D12	Gh_D12G1422	AT5G07280	Leucine-rich repeat transmembrane protein kinase
SA	qGhSA-c26	D12	Gh_D12G1423	AT5G14070	Thioredoxin superfamily protein
SA	qGhSA-c26	D12	Gh_D12G1424	AT5G50760	SAUR-like auxin-responsive protein family
SA	qGhSA-c26	D12	Gh_D12G1425	AT3G27010	TEOSINTE BRANCHED 1, cycloidea, PCF (TCP)-domain family protein 20
SA	qGhSA-c26	D12	Gh_D12G1426	AT1G71120	GDSL-motif lipase/hydrolase 6
SA	qGhSA-c26	D12	Gh_D12G1427	AT3G07565	Protein of unknown function (DUF3755)
SA	qGhSA-c26	D12	Gh_D12G1428	AT1G15110	phosphatidyl serine synthase family protein
SA	qGhSA-c26	D12	Gh_D12G1429	AT1G08510	fatty acyl-ACP thioesterases B
SA	qGhSA-c26	D12	Gh_D12G1430
SA	qGhSA-c26	D12	Gh_D12G1431
SA	qGhSA-c26	D12	Gh_D12G1432	AT5G47920
SA	qGhSA-c26	D12	Gh_D12G1433	AT3G27810	myb domain protein 21
SA	qGhSA-c26	D12	Gh_D12G1434	AT3G18295	Protein of unknown function (DUF1639)
SA	qGhSA-c26	D12	Gh_D12G1435	AT1G68360	C2H2 and C2HC zinc fingers superfamily protein
SA	qGhSA-c26	D12	Gh_D12G1436	AT1G70180	Sterile alpha motif (SAM) domain-containing protein
SA	qGhSA-c26	D12	Gh_D12G1437	AT2G01110	Sec-independent periplasmic protein translocase
SA	qGhSA-c26	D12	Gh_D12G1438	AT3G48000	aldehyde dehydrogenase 2B4
SA	qGhSA-c26	D12	Gh_D12G1439	AT1G70330	equilibrative nucleotide transporter 1
SA	qGhSA-c26	D12	Gh_D12G1440	AT1G60230	Radical SAM superfamily protein
SA	qGhSA-c26	D12	Gh_D12G1441	AT1G23750	Nucleic acid-binding, OB-fold-like protein
SA	qGhSA-c26	D12	Gh_D12G1442	AT1G23550	similar to RCD one 2
SA	qGhSA-c26	D12	Gh_D12G1443	AT1G10610	basic helix-loop-helix (bHLH) DNA-binding superfamily protein
SA	qGhSA-c26	D12	Gh_D12G1444	AT5G03360	DC1 domain-containing protein
SA	qGhSA-c26	D12	Gh_D12G1445	AT1G23530
SA	qGhSA-c26	D12	Gh_D12G1446	AT2G05790	O-Glycosyl hydrolases family 17 protein
SA	qGhSA-c26	D12	Gh_D12G1447	AT1G70480	Domain of unknown function (DUF220)
SA	qGhSA-c26	D12	Gh_D12G1448	AT4G32180	pantothenate kinase 2
SA	qGhSA-c26	D12	Gh_D12G1449	AT1G10650	SBP (S-ribonuclease binding protein) family protein
SA	qGhSA-c26	D12	Gh_D12G1450	AT5G55490	gamete expressed protein 1
SA	qGhSA-c26	D12	Gh_D12G1451	AT1G61700	RNA polymerases N / 8 kDa subunit
SA	qGhSA-c26	D12	Gh_D12G1452	AT1G60810	ATP-citrate lyase A-2
SA	qGhSA-c26	D12	Gh_D12G1453	AT1G70520	cysteine-rich RLK (RECEPTOR-like protein kinase) 2
SA	qGhSA-c26	D12	Gh_D12G1454	AT1G70530	cysteine-rich RLK (RECEPTOR-like protein kinase) 3
SA	qGhSA-c26	D12	Gh_D12G1455
SA	qGhSA-c26	D12	Gh_D12G1456	AT3G25690	Hydroxyproline-rich glycoprotein family protein
SA	qGhSA-c26	D12	Gh_D12G1457	AT1G12940	nitrate transporter2.5
SA	qGhSA-c26	D12	Gh_D12G1458	AT1G10760	Pyruvate phosphate dikinase, PEP/pyruvate binding domain
SA	qGhSA-c26	D12	Gh_D12G1459	AT1G60780	Clathrin adaptor complexes medium subunit family protein
SA	qGhSA-c26	D12	Gh_D12G1460
SA	qGhSA-c26	D12	Gh_D12G1461	AT5G40460
SA	qGhSA-c26	D12	Gh_D12G1462	AT2G42490	Copper amine oxidase family protein
SA	qGhSA-c26	D12	Gh_D12G1463	AT2G16950	transportin 1
SA	qGhSA-c26	D12	Gh_D12G1464	AT1G12980	Integrase-type DNA-binding superfamily protein
SA	qGhSA-c26	D12	Gh_D12G1465	AT1G12990	beta-1,4-N-acetylglucosaminyltransferase family protein
SA	qGhSA-c26	D12	Gh_D12G1466	AT1G67850	Protein of unknown function (DUF707)
SA	qGhSA-c26	D12	Gh_D12G1467	AT3G26370	O-fucosyltransferase family protein
SA	qGhSA-c26	D12	Gh_D12G1468	AT3G26320	cytochrome P450, family 71, subfamily B, polypeptide 36
SA	qGhSA-c26	D12	Gh_D12G1469	AT1G67785
SA	qGhSA-c26	D12	Gh_D12G1470	AT5G50260	Cysteine proteinases superfamily protein
SA	qGhSA-c26	D12	Gh_D12G1471	AT2G47270	sequence-specific DNA binding transcription factors;transcription regulators
SA	qGhSA-c26	D12	Gh_D12G1472	AT3G26120	terminal EAR1-like 1
SA	qGhSA-c26	D12	Gh_D12G1473	AT3G26115	Pyridoxal-5\'-phosphate-dependent enzyme family protein
SA	qGhSA-c26	D12	Gh_D12G1474	AT1G13180	Actin-like ATPase superfamily protein
SA	qGhSA-c26	D12	Gh_D12G1475
SA	qGhSA-c26	D12	Gh_D12G1476	AT1G24510	TCP-1/cpn60 chaperonin family protein
SA	qGhSA-c26	D12	Gh_D12G1477	AT1G67750	Pectate lyase family protein
SA	qGhSA-c26	D12	Gh_D12G1478	AT1G24490	OxaA/YidC-like membrane insertion protein
SA	qGhSA-c26	D12	Gh_D12G1479	AT3G26090	G-protein coupled receptors;GTPase activators
SA	qGhSA-c26	D12	Gh_D12G1480	AT1G24440	RING/U-box superfamily protein
SA	qGhSA-c26	D12	Gh_D12G1481	AT1G24430	HXXXD-type acyl-transferase family protein
SA	qGhSA-c26	D12	Gh_D12G1482	AT3G26000	Ribonuclease inhibitor
SA	qGhSA-c26	D12	Gh_D12G1483
TA	qGhTA-c3	A03	Gh_A03G0339	AT2G37530
TA	qGhTA-c12	A12	Gh_A12G1712	AT5G50380	exocyst subunit exo70 family protein F1
TA	qGhTA-c12	A12	Gh_A12G1713	AT4G33170	Tetratricopeptide repeat (TPR)-like superfamily protein
TA	qGhTA-c12	A12	Gh_A12G1714	AT4G24880
TA	qGhTA-c12	A12	Gh_A12G1715	AT5G50410
TA	qGhTA-c12	A12	Gh_A12G1716	AT1G67340	HCP-like superfamily protein with MYND-type zinc finger
TA	qGhTA-c12	A12	Gh_A12G1717
TA	qGhTA-c12	A12	Gh_A12G1718	AT1G05350	NAD(P)-binding Rossmann-fold superfamily protein
TA	qGhTA-c13-1	A13	Gh_A13G0396	AT1G70210	CYCLIN D1;1
TA	qGhTA-c13-1	A13	Gh_A13G0397
TA	qGhTA-c13-1	A13	Gh_A13G0398	AT3G19640	magnesium transporter 4
TA	qGhTA-c13-2	A13	Gh_A13G0833	AT5G18310
TA	qGhTA-c13-2	A13	Gh_A13G0834	AT1G04080	Tetratricopeptide repeat (TPR)-like superfamily protein
TA	qGhTA-c13-2	A13	Gh_A13G0835	AT3G07360	plant U-box 9
TA	qGhTA-c13-2	A13	Gh_A13G0836	AT3G04160
TA	qGhTA-c13-2	A13	Gh_A13G0837	ATCG00490	ribulose-bisphosphate carboxylases
TA	qGhTA-c13-2	A13	Gh_A13G0838	AT5G18410	transcription activators
TA	qGhTA-c13-2	A13	Gh_A13G0839	AT3G04260	plastid transcriptionally active 3
TA	qGhTA-c13-2	A13	Gh_A13G0840	AT5G33370	GDSL-like Lipase/Acylhydrolase superfamily protein
TA	qGhTA-c13-2	A13	Gh_A13G0841
TA	qGhTA-c13-2	A13	Gh_A13G0842	AT5G33370	GDSL-like Lipase/Acylhydrolase superfamily protein

## Sheet: Table S8
TABLE S8 | The QTLs/SSR markers identified in previous reports located in our QTL regions.
QTLs Reported Previously	Linked SSR Markers	Position	QTL Detected Herein	Position
qOil-c25-1 (Yu et al. 2012)	BNL3103	41309967..41310456	qGhLA-c25	39173974..45663184
qOil-c25-1 (Yu et al. 2012)	BNL3103	41309967..41310456	qGhPA-c25	31151571..42651571
NAU3106 (Liu et al. 2015a)	NAU3106	2283841..2283860	qGhSA-c3	2020160..2281287
qOil2-c12-1 (Yu et al. 2012)	BNL4059-BNL2717	71836059..86246335	qGhTA-c12	78878742..78975105
